# Supplementary material for: The T7-Primer Is a Source of Experimental Bias and Introduces Variability between Microarray Platforms
Source: PLoS One. 2008 Apr 23;3(4):e1980. doi: 10.1371/journal.pone.0001980 (PMC2292241; doi:10.1371/journal.pone.0001980)
Supplement: Table S1 — Condensed ratio table. Data table where we indicate the Operon Identifier (oligoID), the Central Microarray Identifier (reporterID), the mean of intensities observed for this probe over the data in the CMFdatabase (mean) and the statistical values associated. (5.66 MB TXT) [file pone.0001980.s001.txt]

oligoID	reporterID	mean	sd	sum	sumsq	n	m_mean	m_sd	m_sum	m_sumsq	m_n
H200012278	300001	7.039860452101	1.46171744934133	34847.3092379	255894.316161583	4950	0.0717641376933474	1.00912986427254	201.728991055999	2876.02097022738	2811
H200013059	300002	4.48476957291915	1.92851994582142	20248.73462173	107599.328886629	4515	-0.0242168516528317	0.792560067773252	-62.431043561	1620.25819839152	2578
H200000993	300003	7.4786868509954	1.77658381886405	37191.5097100001	293836.529962261	4973	0.259561574385678	1.03206852301999	732.223201341998	3193.8235370505	2821
H200003382	300004	7.88128128816947	1.63777484005906	39437.931566	324241.011148157	5004	0.124789698111626	0.381100572279511	355.2762705238	457.68115960667	2847
H300016831	300005	6.07296150158408	1.78354784353499	29903.2624338	197261.635779041	4924	0.0185590659932312	0.398865446541742	52.095298243	447.38360639054	2807
H300011448	300006	4.0676302227603	1.68202394267828	18479.2441020001	88016.9788407412	4543	-0.0136061223049482	0.77854631081281	-35.471160849	1580.06876210991	2607
H300020590	300007	5.21403387138398	1.59745169330534	25053.432752	142888.54355075	4805	0.0673633177494538	0.680033578597135	184.97967054	1281.87420303765	2746
H200000369	300008	6.65665352367997	1.56317764157222	33030.3147845	231993.685544831	4962	0.0454885647780522	0.439722479185751	128.914592581	553.641287496135	2834
H200016231	300009	6.82275794499	1.57179948477683	34182.0173043999	245590.633223687	5010	0.0570497304958831	0.687381718197685	162.1353340693	1351.60417003425	2842
H300004426	300010	8.47614830313501	1.68884311129027	42448.5507021001	374081.131614291	5008	-0.0568950403360639	0.634070460462849	-162.32155007879	1155.86862600678	2853
H200013762	300011	7.81640528769756	1.60464749155007	39074.2100332001	318289.179989656	4999	0.0329998645000351	0.564705155014767	94.0166139605999	911.306701182969	2849
H200000206	300012	6.1811981007311	1.42295211215681	30436.2194479999	198100.356373931	4924	0.0103486674630872	0.471785819278743	29.2970775879999	630.209847454815	2831
H300003935	300013	4.41765439738742	1.6367353121008	20798.3169029	104489.370106552	4708	-0.0601693427377413	0.765918387992454	-161.97587065	1588.36994095819	2692
H300015818	300014	5.45253592028	1.62464392373614	27262.6796014	161845.439736503	5000	0.0298073164030985	0.488417422175471	84.6527785847998	679.771202905465	2840
H300018372	300015	6.44674372816901	1.51465545992237	32040.316329	217955.494537865	4970	-0.0226893722628205	0.468975809519547	-63.7117573140001	618.812415709257	2808
H300016802	300016	7.6358858680305	1.46889940750681	38072.5269380001	301473.432770914	4986	-0.0328605196559718	0.338068151562354	-92.9952706264001	326.382495378458	2830
H300012103	300017	5.51720331507869	1.77976172494248	26637.0576051999	162251.835050222	4828	-0.0145563547168543	0.503190829094965	-40.0736445355	697.392507040141	2753
H200018976	300018	7.87338986237981	1.81352386280887	39303.962193	325870.161667402	4992	0.0572724835202847	0.336681726745361	160.935678692	327.630215619697	2810
H200005072	300019	4.71470001809669	1.64131056933304	21649.9024831	114440.492296418	4592	0.115473789040489	0.908236279885573	307.1602788477	2228.8598207682	2660
H300010569	300020	4.04112903065718	2.00125977854163	17894.11934775	90042.7603584869	4428	-0.07047830056057	0.833726364448109	-178.028187216	1767.67374229591	2526
H200004207	300021	5.79727635935313	1.65158317531962	28139.9794483001	176372.896666512	4854	-0.209339080395778	0.788101261229737	-580.0785917767	1841.89008528658	2771
H200000165	300022	6.10896791243188	1.54143354342446	30269.9360061	196688.857817637	4955	-0.0155745113293286	0.45617562353994	-44.0758670619999	589.390608510505	2830
H300006127	300023	6.44865718323451	1.54258149086952	31540.3822832	215029.149710229	4891	0.173453909525821	0.910509192962948	480.293875476999	2378.05556004386	2769
H300017460	300024	4.31308937847855	1.86456708637664	19106.98594666	97808.0456896826	4430	0.01507004838148	0.820395439896153	38.4889035663	1718.87330406843	2554
H300021637	300025	6.9381933012495	1.56762806816797	34427.3151608	251054.815376564	4962	0.0545211980907162	0.750720668942135	154.458554190999	1604.48413793411	2833
H300017721	300026	4.65703687657464	1.81517038567081	21590.0229598	115817.132846872	4636	-0.0142372288015021	0.610871787636489	-37.9137402984001	993.903262151542	2663
H300012783	300027	7.31851905868167	1.59044305371191	36416.950836	279102.456560164	4976	-0.0372582476462081	0.44484461693992	-105.627132077	564.746483791766	2835
H300017203	300028	5.77256488327667	1.56744336693414	28187.43432504	174708.275389514	4883	0.0446870457060607	0.615067451978263	123.8724906972	1053.82688186199	2772
H300022665	300029	6.12743233252132	1.57143507072	30183.73167	197110.608644738	4926	-0.03564824660959	0.589093729348505	-99.9933317398999	976.640694118652	2805
H300021680	300030	7.95932739525694	1.31465506381372	40274.1966200001	329299.076921858	5060	-0.0127305067871894	0.288490381880573	-36.371057891	238.158478449122	2857
H300015840	300031	7.92536140917176	1.49088576124157	40094.403369	329005.257890281	5059	-0.0101051183209604	0.298479218908705	-28.8299025696999	254.375565007888	2853
H200010606	300032	6.41392385709371	1.51778270926003	31691.1977779	214645.03138904	4941	0.133747358719028	0.618348184713484	378.37127781613	1131.90462150182	2829
H300014916	300033	5.9620388510819	1.60745484516097	29482.2821186	188549.367785371	4945	-0.0490596052713619	0.389410961376169	-137.219715943999	430.719892664056	2797
H200006750	300034	7.37052365857085	1.54862536489782	36719.948867	282590.887899864	4982	0.0547530112550105	0.556754309117642	154.0749736716	880.396758475907	2814
H300012226	300035	7.30997924835165	1.81837809780879	36586.446138	283991.882568295	5005	-0.0371856803095321	0.433249610064271	-105.71888912	537.389477185931	2843
H300021752	300036	7.04971205896077	1.48853580708141	35410.70367216	260762.705193407	5023	0.0553186242776024	0.314207534836537	157.824035064	290.298229849529	2853
H300012060	300037	6.29020632290616	1.72706919672262	31167.97233	210829.609345199	4955	-0.0254658360224848	0.405512686242966	-71.22794335489	461.58962534204	2797
H300016400	300038	7.72648557433368	1.5488412381469	39134.6494340001	314521.380400912	5065	0.02625127267331	0.228015135024663	74.9473834823001	150.349497938045	2855
H300000524	300039	3.63789999446626	1.98071540343401	15199.14617688	71680.3201615307	4178	0.0028331652548595	0.890589464088193	6.55877756499974	1835.3667415636	2315
H300005290	300040	7.33680662295799	1.5404355104126	37006.8526062001	283478.865591854	5044	-0.0249201849610021	0.349132038173933	-71.1222078786999	349.533621341942	2854
H300013055	300041	7.53047361349951	1.52997784122458	37765.3251717	296127.717334632	5015	-0.00906048265652328	0.303297192200482	-25.6955288139	261.022158461801	2836
H300020017	300042	8.62474959212991	1.56009728523342	43287.6182029	385558.19540041	5019	-0.0890821128684489	0.426453908281729	-253.260446885	539.415439510384	2843
H300002628	300043	8.30558831590232	1.57513503051911	41835.2483472	359960.919500336	5037	0.0213225008476123	0.460257362203366	60.7264824139999	604.3943224222	2848
H200008269	300044	11.2183989597505	2.170183036453	56664.1331457	659464.809116015	5051	-0.0743213228406304	0.586606265819116	-212.18737671	997.851170801567	2855
H200004500	300045	6.35456023447539	1.7710814914175	31251.72723315	214014.282819768	4918	-0.0502042840339965	0.455619521945777	-138.814845354	580.745507146952	2765
H300018763	300046	5.96876519209455	1.75136039422033	29294.6995628	189904.243735095	4908	-0.0431076572465116	0.548915512245164	-120.485902004	847.049086362562	2795
H300022725	300047	11.1474089324404	2.06026957388419	56595.39515	652438.165029967	5077	0.0575152145078268	0.336369239068031	164.6085439214	333.173237853302	2862
H300014352	300048	6.30074645768294	1.80276415189893	30999.6725718001	211307.623437382	4920	-0.026623978993	0.538190440920715	-74.5471411803999	812.712154525689	2800
H200016887	300049	5.40421508382083	1.71856407540935	26421.2075448	157222.412954903	4889	0.0149185009624599	0.513329455710426	41.7270471920003	737.388440753188	2797
H300017606	300050	7.51664284037747	1.3611447557605	37635.83070177	292169.788907067	5007	-0.0214282109957672	0.356792420984013	-60.748978173	362.072298879476	2835
H300016894	300051	6.21785867423014	1.66765436607374	30691.350416	204559.065210881	4936	0.0318442481169731	0.442030522905273	90.0555336748	555.238060208249	2828
H300020020	300052	9.84329672426178	2.04463799294205	49334.6031820001	506563.846494791	5012	-0.00778958663338487	0.344367149047474	-22.16137397198	337.438985570203	2845
H200013898	300053	4.96826881133121	1.91548228239222	23326.0220692	133112.57366313	4695	0.0123758966413729	0.618564442041337	33.3530414485	1031.19635816625	2695
H300020054	300054	6.38843887231477	1.69597604605248	31820.8140229999	217609.472302175	4981	-0.109523212448324	0.572705441963293	-310.498307290999	963.534748977162	2835
H300015846	300055	6.03073626527035	1.80800899722518	29224.9479415001	192085.757108902	4846	-0.00402686426509948	0.579012569930393	-11.1342796930001	926.691193396781	2765
H300014160	300056	7.75292464669486	1.83625065158639	38539.7884187202	315554.003293495	4971	0.0415653062069611	0.372915746965647	117.6298165657	398.307469958186	2830
H200019708	300057	9.27143272238748	1.75493648265957	46755.835219	449021.942589285	5043	-0.0773322924919298	0.572511796015131	-220.397033602	950.859844353229	2850
H300012504	300058	7.49400551668693	1.71402366748323	36960.4352082999	291468.377491457	4932	-0.14012574479078	0.587274589881628	-395.15460031	1027.62031308821	2820
H300014691	300059	4.45480295073187	1.72567656894152	20634.64726779	105714.218538832	4632	0.0121446101747829	0.61913163894349	32.1710723529999	1015.43262096321	2649
H200002513	300060	7.50992993182363	1.42234791213981	37639.7688183	292809.64820073	5012	0.00929342400332277	0.422864196215086	26.4583781374599	509.150898468507	2847
H200002073	300061	8.34091529080823	1.69446350457565	42104.9403879999	365684.720651243	5048	-0.149827208449965	0.513238735935228	-428.206161749999	816.730732040041	2858
H200006176	300062	8.43739441426857	1.61793040692521	42220.7216489999	369329.228112331	5004	-0.00371234721627328	0.519777978045027	-10.5393537469999	766.77916339566	2839
H300015857	300063	5.53453110018503	1.61364985275318	26919.9592713	161651.951418097	4864	0.0961828430915464	0.560129864356885	266.2341096774	893.740855098047	2768
H200020169	300064	5.62582316714606	1.48668289075231	27774.6889762001	167165.164325731	4937	-0.0524401893669751	0.485352461327758	-147.3569321212	669.43516133778	2810
H200010494	300065	7.28820817887803	1.65241722058534	36506.634768	279742.211315253	5009	-0.0680076670108925	0.494381893377686	-193.549820313	708.519155471528	2846
H300016238	300066	8.24933483198098	1.58794463340841	41683.8889059999	356603.319022799	5053	-0.0410340829464724	0.313108195243061	-116.9061023145	284.005775711311	2849
H300012746	300067	9.29893106029554	1.83859827755517	47192.0751309999	455988.22419494	5075	0.0339294853192307	0.52182541992255	97.0383280129998	781.803217746052	2860
H200007749	300068	6.86866734415689	1.71561717281286	33972.4286842	247900.139097514	4946	-0.0729785293539334	0.766166971297441	-205.9454098368	1670.989959663	2822
H300010737	300069	3.67279611071446	2.24776845450381	14702.20283119	74218.1504036297	4003	0.0242969404264638	0.897581444201095	52.7000637849999	1747.93495968616	2169
H200010013	300070	7.00127877735395	1.76863306750708	34873.36959	259735.935784136	4981	-0.0941208703455094	0.624846316211023	-266.1738213371	1128.80637340823	2828
H200003787	300071	8.1266343748508	1.65305959782004	40844.4643680001	345659.373475932	5026	0.0959343772860155	0.31389776595217	273.029237756	306.515882156474	2846
H300018977	300072	3.80329181376063	1.90753622967541	16110.74412309	76683.7323069057	4236	0.0684637780326263	1.00017555306617	167.873183736	2463.35386905637	2452
H300017885	300073	5.34885768995576	1.77874502423562	25401.7251695999	150892.570984739	4749	0.0443546610263216	0.470548522701437	119.9793580762	604.030270391054	2705
H300022606	300074	6.92347038565383	1.59071724076695	34361.183524	250454.388753873	4963	-0.0678655411595442	0.477356101112804	-190.566439576	652.560748834488	2808
H300014970	300075	6.09741128496576	1.55101226516458	30255.3547960001	196413.717074408	4962	-0.0394715214316868	0.430376894032134	-111.8622917374	529.155734352854	2834
H300022698	300076	8.49638176789852	1.95498413247967	42532.8871301	380504.571354295	5006	-0.0223130507980838	0.459552960721407	-62.8781771490001	596.32220204572	2818
H300021778	300077	5.54318756703437	1.62626541604629	26635.0162596001	160348.218111243	4805	-0.0770038790787857	0.71703872584558	-213.069733411	1438.53097803292	2767
H200007928	300078	6.90968530941435	1.49210618038788	34569.155603	249998.343658374	5003	0.232514639736887	0.883428408553606	658.7139743746	2363.38301504939	2833
H300018900	300079	6.97656412289153	1.57391710957303	34743.2893319998	254722.83968748	4980	0.213989272559301	0.980180686765118	606.231609160499	2850.58289514589	2833
H200013247	300080	5.73092025286663	1.80579653611091	27588.6500973	173803.07072974	4814	0.0455964983869455	0.701177276080998	126.439090027	1368.61779471331	2773
H200005054	300081	6.77616877450819	1.44542951254116	33894.39621009	240122.570874721	5002	0.18596883324411	0.543794470088796	525.7338915811	933.453433440032	2827
H300017401	300082	4.67199885727176	1.89732413728941	21593.9787183101	117521.899369345	4622	0.0600317379444446	0.609855229829306	157.763407318	986.513586872194	2628
H300010887	300083	5.04591654564385	1.74169052251551	23746.0832637999	134093.305482661	4706	0.0708303230486065	0.534056968407762	190.6043993238	780.733885586742	2691
H200014919	300084	8.39112858675391	1.56008898380021	42316.461463	367354.480520093	5043	0.185751365394884	0.580606704312066	530.134396836999	1060.23131400308	2854
H300003042	300085	4.07928583478667	1.82032200798225	17879.50981387	87455.7045528954	4383	-0.0284925884891081	0.836646344072578	-72.2002192314	1775.09917822706	2534
H300018373	300086	4.81563851724064	1.65240122227267	22513.1100681	121177.028869068	4675	-0.0848933477947291	0.802884910836093	-228.702678959	1755.38825293648	2694
H200013924	300087	5.01730471550922	1.75500450349098	23942.57810241	134822.084706172	4772	-0.0340447609090909	0.536318231386412	-92.4996153899999	784.371885572326	2717
H300012147	300088	6.4932007845	1.40128100805764	32466.0039225	220624.260868409	5000	-0.0331231821481519	0.405769918639191	-94.1029604828997	470.720793818529	2841
H200006414	300089	9.46528453273989	1.57031978126506	47847.0133130002	465348.274954135	5055	-0.0730830740003495	0.401091163695388	-209.017591640999	475.214761756009	2860
H200012771	300090	4.48143334909671	1.66134550585987	21085.1439075	107475.031135385	4705	0.0107088880130403	0.6700333092467	28.7426554270001	1204.82625892489	2684
H200015761	300091	9.44359012688556	1.77317107201784	47454.0403875999	463932.644793987	5025	-0.108402282319606	0.426842252077916	-307.970884070001	550.816581892586	2841
H300014119	300092	8.50718674421595	1.21194557877079	43020.8433655001	373412.662310294	5057	-0.0301130074421919	0.341266504916595	-86.0027492549002	335.091173592518	2856
H200015346	300093	8.92072523064419	1.7674880210516	45005.0587885999	417235.289576693	5045	0.0459653325394877	0.608823925636425	130.955232405001	1061.67779907837	2849
H200010064	300094	5.74931610440411	1.59031123562184	28027.91600897	173468.132695888	4875	-0.0826320669600573	0.646335940347501	-229.634514081999	1179.48508509038	2779
H300017021	300095	5.86669561165743	1.81609461623518	28529.7407594901	183411.15163861	4863	0.00296601695354703	0.436836529688542	8.23662908000009	529.757832570324	2777
H300001181	300096	6.10820308846	1.59201370339895	30382.202162	198184.767533136	4974	-0.0246239074776912	0.444057823702389	-69.537914717	558.372186462028	2824
H200005596	300097	4.87151339184476	1.78766143991164	22340.7604150001	123485.751293548	4586	-0.2639991560114	0.996210567960726	-699.333764274199	2812.59271619631	2649
H300019236	300098	7.57579992565275	1.77807466046037	38007.7882269998	303797.731507158	5017	0.0207962812148304	0.319009548566103	58.8950684003998	289.327436072764	2832
H300013659	300099	9.487927839445	1.74505807262358	47866.59595	469514.936695395	5045	-0.0780559047948719	0.387143544377473	-222.225160951	443.904818776888	2847
H200000226	300100	8.25994977608956	1.72472056177518	41316.26878	356146.584800283	5002	-0.135492892594547	0.586502287699853	-382.631928687001	1022.91337402286	2824
H300012782	300101	4.98481211305922	1.74120056239074	23398.7080587	130866.304077963	4694	-0.115094353146122	0.762619619210138	-307.186828547	1587.03407718267	2669
H200008207	300102	8.24474030165303	1.56124443650516	41396.8410545999	353542.374440386	5021	0.0163303891321417	0.538827662200659	46.5906001940001	828.796974355162	2853
H200008190	300103	6.50412386606061	1.51290536304672	32195.413137	220730.635135207	4950	0.21769762990867	0.70043031889551	610.206456634001	1507.50907318603	2803
H300013517	300104	5.96701765853162	1.46645076053309	29339.825827	185643.007835314	4917	0.0759229388637488	0.553939591401443	215.089685801	885.32680991639	2833
H200001649	300105	7.14586060015582	1.92370589887519	34857.5080075601	267134.935758275	4878	-0.0474486926459158	0.463339471255402	-131.859916863	602.647248168897	2779
H300015533	300106	7.48281891688261	1.6777458056639	37541.302506	295033.960794238	5017	-0.0191512815821918	0.305747374628159	-54.5236986645002	267.092425589892	2847
H300018487	300107	7.72675189734969	1.39012502821612	39066.457593	311625.347917482	5056	-0.0287927729023508	0.329714676133592	-82.0594027716999	312.082543805807	2850
H200015537	300108	6.39556086548778	1.59470044082313	31466.1594581999	213753.096868696	4920	0.203581851720287	1.07679612461472	566.975457041	3343.44577827939	2785
H300015397	300109	7.99200437836179	1.935273931913	40295.6860757001	340923.282196651	5042	-0.237595664966386	0.974906426466044	-678.573219143999	2874.73950797238	2856
H300015383	300110	4.62777880454159	1.72073790376398	21806.093727	114862.761675141	4712	0.109810207485287	0.565155474556844	293.303064193201	885.007567160722	2671
H300021928	300111	5.47179709008451	1.52426965209123	26543.687684	156510.153195012	4851	0.102658714550719	0.812402752929264	285.391226451	1863.43298586694	2780
H300015608	300112	6.73750388523598	1.55030262433413	33404.544263	236977.090047824	4958	0.136409101985851	0.741582480842992	384.6736676001	1602.766748998	2820
H200021165	300113	8.1904843082409	1.6378634723722	41345.564788	352179.265429571	5048	-0.0847364840823633	0.461267213098327	-241.6684526029	627.078111785643	2852
H200016033	300114	4.97321495857784	1.96948365025353	23219.9406415999	133584.301917434	4669	-0.00756689255057856	0.58132636112731	-20.271705143	905.157619357622	2679
H300021644	300115	9.89722488346457	1.94596787650453	50277.902408	516844.818169933	5080	-0.0548069276959104	0.273434289490116	-156.802620138	222.425518377671	2861
H300021722	300116	7.85198136267671	1.89874052356061	39424.7984219998	327660.964627401	5021	0.0158280149967674	0.400660606942091	45.0465306808	457.417780125726	2846
H300015972	300117	4.23435137181179	1.93823178857732	19257.830039	98626.3270378043	4548	-0.0853086104668976	0.828551605927533	-221.631769993	1801.74179062361	2598
H200001075	300118	9.44386362854289	2.09402978230838	47313.7567789999	468788.935067456	5010	-0.0946943385131671	0.494572051593047	-266.091091222	712.282973302943	2810
H300018082	300119	6.97723236081027	1.78011652596919	34788.480551	258523.854291309	4986	-0.0418206150565523	0.33814510160426	-118.3941612251	328.539487202783	2831
H300012149	300120	5.1951411316566	1.5152614321322	24993.8239843999	140890.285787814	4811	-0.103465565803745	0.750416778450455	-287.323876237	1592.96407509455	2777
H300018379	300121	6.88357923288747	1.95397907381262	34376.59468904	255697.458163807	4994	0.0452345707197049	0.518141125376587	128.782822839	769.89169835254	2847
H200014494	300122	6.72153423797982	1.76222671547635	33271.5944780001	239004.998826917	4950	0.00687832698405388	0.397015779803033	19.410638749	444.783847193258	2822
H300013897	300123	9.16749706518889	1.81552460424784	46112.5102379001	439312.537975658	5030	-0.0278426642244998	0.409675597337709	-79.3237503755999	480.200087260551	2849
H300016407	300124	9.06266668527321	1.7630627471002	45784.5920940002	430630.976622942	5052	0.00180996130178889	0.238644658808773	5.16019967140012	162.320468318889	2851
H200007724	300125	4.63210254937938	1.98487031020015	19927.3051674301	109250.014416212	4302	-0.439122578492013	1.37639878003908	-1099.562936544	5224.71033694719	2504
H300005800	300126	4.53801208837058	1.86959026659745	20915.6977153	111022.343729653	4609	-0.0168987270110645	0.620200561133542	-44.291563496	1008.52815943996	2621
H300003950	300127	3.53902513242771	1.90263244418007	14563.08841994	66431.8579593328	4115	0.00236729319553572	0.894866353590779	5.30273675800002	1792.9719387089	2240
H200001800	300128	6.35379603714982	1.62045340186764	31298.799279	211798.592772508	4926	0.03450443340443	0.70517389661708	96.5779090989996	1394.69445410023	2799
H300017502	300129	4.66616984365218	2.04171458944479	21464.3812808	119327.832984514	4600	-0.0522495710019105	0.696915487644919	-136.737127312	1277.71262738312	2617
H300013738	300130	7.00868102715298	1.64158920694984	34587.840869	255711.361892409	4935	-0.159315101100466	0.680301348111789	-447.994064294509	1372.33091669177	2812
H300011639	300131	4.94213034754613	1.93697366254447	23564.0774971	134341.892353433	4768	-0.0459271695946245	0.678317766511854	-124.738192619	1254.94107640003	2716
H300014596	300132	6.46225127543188	1.6377874892342	32169.0868490999	221234.767818758	4978	-0.0388629888942862	0.484522776091942	-109.71021764857	666.762935567366	2823
H300020013	300133	5.84064608765508	1.50774525770396	28718.4568130001	178909.864394965	4917	-0.0228459612284696	0.526998903043555	-64.1971510519996	781.604158883704	2810
H300009319	300134	6.68018204315536	1.73592782933565	33280.666939	237330.885350307	4982	-0.057021622487315	0.411756801451208	-161.827364619	490.223032360175	2838
H200008045	300135	7.0079447815816	1.647405503968	35004.6841840001	258864.334661329	4995	0.0679495527389915	0.429498370922981	191.345940513	532.281685587048	2816
H200014348	300136	5.44370706230208	2.10976116634414	25443.8868091999	159309.020068188	4674	-0.00677557852243234	0.582252678391762	-18.273735275	914.116832437103	2697
H300013960	300137	5.63503917864294	1.63199914127881	27572.2467010999	168400.14690029	4893	-0.0226614008127475	0.441734779776992	-62.9307100569999	543.105911129038	2777
H300018377	300138	3.70459182266731	1.91727365254329	15444.4433087	72536.6690494733	4169	0.00357247178732281	0.862935337553262	8.56678734600009	1784.97438473129	2398
H200015111	300139	7.17075221844856	1.56236442516434	35681.663039	268008.252815013	4976	-0.0268100300046372	0.489656300576136	-75.7383347631	679.122085595093	2825
H300012186	300140	5.18480509099833	1.77517784337098	24824.8467757	143797.056215877	4788	0.00419019687361875	0.530101751409849	11.4518080556	767.761477558472	2733
H200012136	300141	6.25090372135309	1.63720457569285	30766.9481164999	205511.669922464	4922	0.0059994006088508	0.623738805009664	16.810320506	1089.83017319363	2802
H200012567	300142	8.85639396855843	1.74901999856004	44786.784299	412116.069087106	5057	-0.0397211215479115	0.27004718191306	-113.16547529	212.186827946781	2849
H200002174	300143	7.73255001005176	1.4939376995223	38848.3312505	311607.245998369	5024	0.00523073691834508	0.333395920147268	14.8552928481	315.640615670359	2840
H200005050	300144	7.76962691629984	1.47666638932742	39182.2285389001	315425.598455562	5043	-0.0168743260573627	0.550072380149793	-48.2436981979998	865.586643581261	2859
H300003900	300145	11.0883002157717	2.25439978621593	55962.6511889999	646176.055880818	5047	-0.0154173816340307	0.539396364351933	-43.9857898018896	830.463090530439	2853
H200015492	300146	7.42434237255789	1.48236559872191	37181.1066017699	287047.685897861	5008	-0.0929191799095775	0.547132439296295	-263.8904709432	874.386225649957	2840
H300018818	300147	6.66157092157141	1.55370071303111	32981.4376327001	231657.416118699	4951	-0.0028561116142958	0.466998915063868	-8.07137142199992	616.121615082757	2826
H200016156	300148	10.5993069691333	2.05096696256399	53568.8974219999	589048.457851958	5054	0.0439063675629499	0.351203833449241	124.4306456734	354.897225404242	2834
H300018028	300149	6.8190166624	1.55250733297806	34095.083312	244543.926026178	5000	-0.0347771432942253	0.416797109010513	-98.7670869555999	496.625434731569	2840
H300013203	300150	10.9767648966535	1.63464613582994	55761.9656749998	625657.420707815	5080	-0.0279302814231494	0.421855038724684	-79.9923259959	511.738479972426	2864
H200004585	300151	6.65563709812763	1.51406194265338	33058.5494664	231409.685028565	4967	0.106250803825544	0.947553088099446	297.821003123	2547.43862803451	2803
H200016207	300152	5.64284635678538	1.6321865548528	27260.5907496302	166694.604343106	4831	0.001846206343434	0.455388639764549	5.07522123810007	569.886348652359	2749
H300011759	300153	7.51973797509019	1.82923103158859	37523.4924957001	298860.455364725	4990	-0.0688681276082981	0.38657226043645	-195.860954918	438.341131185002	2844
H300010851	300154	6.07608606322871	1.78367735341081	29809.2782262	196729.021524872	4906	-0.0599936093655504	0.505975254692545	-168.4020614891	728.469796654816	2807
H300019086	300155	5.03479766589973	1.87192874506886	24202.27237998	138694.331879305	4807	-0.0548774379974628	0.600130996948806	-151.406851435	1001.62241493162	2759
H200003967	300156	4.47626316702251	1.74192114636986	20295.3771992801	104601.882724979	4534	-0.0339458407856043	0.769737590536826	-88.191294361	1541.70573130434	2598
H300016547	300157	7.1128130983801	1.37224740474092	36005.0599040001	265627.443231552	5062	-0.030642595917338	0.343231432566403	-87.484611344	338.904263319123	2855
H300014378	300158	7.2068476376783	1.56450431057476	36380.166875	274539.729056148	5048	-0.0388858446203503	0.367504084175975	-111.0190863911	389.776175826004	2855
H300019672	300159	6.38083675322613	1.41318014833892	32140.274726	215139.131701481	5037	0.0147400135368421	0.342136995944279	42.0090385799999	334.116669455606	2850
H200003679	300160	7.48521799446112	1.63088995498641	37433.5751903001	293497.480837825	5001	0.0986178992127508	0.687452302504076	279.976215865	1368.82298264127	2839
H200008530	300161	4.8255192717428	1.60893470671205	22815.0551167999	122331.135451209	4728	0.112103546409461	0.760562256567225	305.81847460501	1611.72997361535	2728
H200008295	300162	5.14726536414031	1.72505660376834	24727.46280933	141571.677696174	4804	-0.0838436291200145	0.727029527165792	-231.240729113	1476.66088223281	2758
H200000950	300163	7.07085488190704	1.39029296157412	35446.195523	260322.672228076	5013	0.0808432981511612	0.357872216725554	229.7566533456	382.428324903671	2842
H300018386	300164	6.52565395959799	1.60395482844396	32465.128449	224652.660022134	4975	0.0375249920856689	0.467944159945005	106.3083025787	624.117176905941	2833
H300015496	300165	5.9963354491453	1.63626540807803	29465.9923971	189841.866473087	4914	-0.0490198057128078	0.455093528548612	-137.402515413	587.058000084564	2803
H300022810	300166	6.80661749568187	1.35959329742151	33890.148511	239879.08059164	4979	-0.0247517811735522	0.379557633834473	-70.0970442834997	409.580203346148	2832
H200017189	300167	5.29187401956567	1.65152301853703	25586.2108846	148583.876348526	4835	0.0601412731767039	0.618437719713137	166.771750519	1070.22343629669	2773
H300015462	300168	5.32645355952532	1.97955525077252	25247.38987215	153049.479830927	4740	0.0045475867870439	0.54530082022068	12.2148181099999	798.448311417479	2686
H300019787	300169	10.6087986311694	2.12371241459846	53436.5187052002	589610.4041529	5037	0.0148736453039044	0.308739873926403	42.2857735990002	271.529263913356	2843
H200004397	300170	7.39545875205617	1.70348365690406	36866.361879	287106.511756107	4985	-0.106547555178194	0.604281287238666	-301.955771375	1066.65924055657	2834
H200006397	300171	7.40537079633655	1.6950423095898	36789.8821162	286713.746222236	4968	0.00419098749238946	0.590350458059511	11.8395396660002	984.252204609609	2825
H200010569	300172	9.03400313140579	1.90883064617237	45305.525704	427559.444140857	5015	-0.174081230180404	0.617847366065723	-492.127637720001	1164.45433385387	2827
H300021641	300173	4.5789529236499	1.71572502034915	21214.28889527	110774.505744284	4633	0.0457031943319673	0.858435218058415	122.667373587	1982.73856714009	2684
H300018390	300174	7.55583598363601	1.35047368000416	37862.294114	295218.417883095	5011	0.0902999914690006	0.453256394718107	256.6325757549	606.832821322801	2842
H300019674	300175	6.70385892492493	1.42076915820113	33485.77533	234564.727298524	4995	0.112214485214135	0.722114858476792	319.137995949	1518.29388301978	2844
H200003300	300176	8.45565666574529	1.28664603094549	42827.9010119999	370521.266029308	5065	-0.0990154581992993	0.409486124675418	-282.689133158999	506.54613555273	2855
H300010536	300177	5.62007859250416	1.87995426027939	26863.9756721699	167867.730295844	4780	-0.0575666021070766	0.578358719365831	-155.372259087	911.422037720314	2699
H300018387	300178	6.10273665537865	1.62825941110057	29897.3068747	195441.10878212	4899	-0.0142402967322314	0.473485496469469	-39.6307458058001	624.256803330819	2783
H200000469	300179	5.93405695162014	1.60661402554642	29118.4174616	185453.757082652	4907	0.0472349557833164	0.545481008546408	131.785526635453	836.090524603433	2790
H300005736	300180	4.24342217920745	1.77874788231384	19167.53798348	95624.3270341236	4517	0.00514525156303166	0.676036623970853	13.3056205419999	1181.4794220804	2586
H300018894	300181	5.65514344096041	1.53010610876073	27557.5139878001	167248.141235496	4873	0.164785538514806	0.94164125843144	461.893864457	2560.61393253536	2803
H300014080	300182	6.87753489897112	1.60722629797618	34759.0613794	252109.447904598	5054	-0.00901487524089489	0.356879119431347	-25.7915580642003	364.489846512446	2861
H200019057	300183	7.31077298262625	1.76535586329754	36188.326264	279988.104010182	4950	-0.254716385339151	0.720612094639469	-713.7153117203	1636.30328078745	2802
H200002178	300184	6.38097667012197	1.44690456271958	31394.4052170001	210625.055172223	4920	0.0433173483963597	0.674858302818325	120.42222854188	1270.8667041938	2780
H300020038	300185	6.76153520313624	1.62499231596318	33848.2452269	242082.304800904	5006	-0.0456931022074224	0.336354579157917	-129.58563786025	326.657202074979	2836
H200005869	300186	4.43260192874171	1.75009799920648	20713.54881301	106124.518947527	4673	-0.0251051616526946	0.574899132287924	-67.0809919360001	884.47365101412	2672
H300014037	300187	5.29156330453284	1.80859987831899	25203.7160194899	148943.720448151	4763	-0.00598340527992635	0.480692087443042	-16.244945335	627.207292364656	2715
H300018761	300188	6.88331964972735	1.52427262557777	34079.3155858001	246079.687454572	4951	0.0736377038509206	0.759480335069965	207.952875675	1643.6488732015	2824
H200019390	300189	7.3508339205539	1.70537824498528	37158.4654684	287844.332200948	5055	0.000360913613924931	0.266505924651131	1.02896471329998	202.422783808713	2851
H300010492	300190	7.43858119399158	1.48487600263838	37140.8359016	287281.76832888	4993	-0.0809261447952062	0.502191417260431	-229.587472784	733.808107766318	2837
H300021642	300191	9.60052383316938	1.35813517059456	48799.462644	477874.311421222	5083	-0.0998128750951047	0.464005889205046	-285.464822771999	644.039953754692	2860
H300012403	300192	6.6836212954772	1.503411226114	33545.0952820001	235544.624175282	5019	-0.0433695579107596	0.404019411799186	-123.3430226982	469.417013135121	2844
H200001498	300193	9.02563395463512	1.41295568075608	45759.9641500001	423132.659593179	5070	-0.156014920733811	0.524587761613917	-446.6707180609	857.287715468043	2863
H200015801	300194	8.03396940495207	2.07020922608069	40250.1867188098	344836.171737432	5010	0.00747576473855095	0.532192645387876	21.2535991517003	805.095738456762	2843
H300018059	300195	5.98968774816911	1.45041359469332	29115.8721438501	184618.962692239	4861	0.0330707162128317	0.550453264512241	90.9775403015001	836.255382550556	2751
H300018529	300196	7.34416611235284	1.43502649559568	36801.6163890001	280594.282189642	5011	0.109478661717637	0.458789504202906	312.2331432187	634.283610597875	2852
H300015685	300197	4.0566163589309	1.76974305510395	17796.3759666299	85929.9801259705	4387	0.0108465760697395	0.678647629941492	27.062207294	1148.93667071929	2495
H300018378	300198	6.40109532204408	1.61691869659429	31941.465657	217503.73806645	4990	0.0770605976629487	0.458412137621275	219.0062185581	613.889285470468	2842
H300010381	300199	7.59842216267846	2.03626012352372	37786.953415	307736.90279376	4973	0.0268209260954064	0.39769002431726	75.9032208500002	449.46295322072	2830
H300012543	300200	5.57047346301521	1.61257629423262	27083.64197718	163509.264518935	4862	0.0419080000336694	0.405334300683377	116.3785160935	460.962596238264	2777
H300014603	300201	5.33567946691238	1.72441669214877	25333.8061089	149288.809643979	4748	0.00579056762745827	0.580720059028593	15.605579756	908.603575230261	2695
H300021966	300202	6.74445401123663	1.57324955198638	33432.2585337	237748.995913715	4957	0.151199429728084	0.685265996416082	430.1623775764	1400.55280392072	2845
H300022536	300203	6.90583053142626	1.60901542273384	34280.542758	249584.481531704	4964	0.0976800601028828	0.615650683531172	274.480968889101	1091.49468898609	2810
H300008152	300204	7.08446653273236	1.42329033890745	35365.6569313999	260657.358084234	4992	-0.0682468428659027	0.554415468354537	-193.5480463677	884.621453353922	2836
H300016614	300205	6.15810474847867	1.70291272322117	30156.2389533001	199903.246187855	4897	-0.0340179597892679	0.609358297938933	-95.7265388469998	1047.77264825543	2814
H300018396	300206	7.23204336407573	1.60380936366825	35914.3273460001	272504.967976209	4966	-0.0125645955204699	0.329025067875502	-35.293948817	304.43050096687	2809
H200010536	300207	6.80578711362998	1.48213562544666	33804.3445934001	240974.114195145	4967	-0.151833521591614	0.575440389758418	-430.903534277	1004.84606989856	2838
H300018400	300208	8.77919905350306	1.67376978395767	44484.2016041	404728.086416122	5067	-0.0495614870598742	0.373814716112636	-141.7954144783	406.676675669396	2861
H300021646	300209	6.47971030645434	1.57127000108488	32145.84283032	220541.44060218	4961	0.076860400247969	0.517382507782323	217.591793102	774.271778294819	2831
H300015567	300210	5.60221146321955	1.54166652716926	27249.1565570999	164213.602843924	4864	-0.0216921650948461	0.590602228579136	-60.6079092749999	975.543818554626	2794
H300018302	300211	4.19721500012053	1.68117040767646	19151.89204555	93278.3440069411	4563	-0.0735739084096751	0.748348918878153	-192.3957704913	1478.0635456618	2615
H300011261	300212	8.99487254751576	1.46307856165788	45621.9935609999	421218.994353002	5072	0.031645869275603	0.527630213583418	90.5388319975001	799.070996979958	2861
H200001629	300213	8.48486914542733	1.89707438449029	42492.2246803001	378560.614450431	5008	0.035565949394124	0.742330140585488	99.2645647590001	1540.97120345131	2791
H300018401	300214	9.08192844245674	1.80598889087638	45691.1819939999	431369.872566838	5031	-0.0400937407102673	0.557492180601048	-114.02659858	888.169134736758	2844
H200008466	300215	6.78074077281866	1.60018300822218	33727.404604	241430.580045895	4974	0.172038084283726	0.708026397141544	482.050712162999	1487.07624376503	2802
H300016754	300216	6.53922336659306	1.49518364083697	32571.8715890001	224127.902905194	4981	-0.0290250805670067	0.375442524589979	-82.518304052	402.995148130115	2843
H200000201	300217	7.84994667854317	1.56289079440801	39657.9306200001	323650.352933989	5052	0.0101159511768207	0.228106976383535	28.891156561	148.845884615878	2856
H300014074	300218	7.1121758166	1.67005703890392	35560.879083	266857.887706599	5000	0.0663811249112283	0.34756301650816	188.5887758728	355.590878349742	2841
H300017399	300219	5.11109737458739	1.5965186297039	24155.0461923	135502.212124337	4726	0.0229037352043413	0.573672284290718	61.1987804659999	880.427486220477	2672
H200016036	300220	5.20828615972776	1.59160664171209	24869.5664127001	141621.371210768	4775	0.0420097120164095	0.579445241390483	114.89656236488	922.785829260009	2735
H300013278	300221	4.03095604623472	1.63551652649911	17482.25637252	82068.6354680814	4337	-0.00636092717995994	0.891458220705074	-15.870513314	1982.07716278057	2495
H300017979	300222	9.13952694206462	2.16113876372842	46127.1924766001	445148.166136915	5047	-0.0610810826500874	0.53312555678878	-174.386490966	821.823756113795	2855
H200011488	300223	7.88741771334001	1.58705835620035	39318.7773009999	322677.091613089	4985	-0.168577562150564	0.549500070797003	-478.085966259	936.623746020098	2836
H300016721	300224	9.95059645811156	1.74635177410071	50479.375832	517768.202561466	5073	0.0051130172697903	0.232195007781127	14.62834240887	154.270326853411	2861
H300022915	300225	5.88812970340249	1.56799301880067	28380.7851704	178957.747721387	4820	0.0563989481998549	0.525616138294146	155.491900187	770.176106870096	2757
H300018385	300226	8.27788407814674	1.51447966743538	41629.4790289999	356136.467113644	5029	-0.0972138329084683	0.41968622785697	-276.670568457501	528.004633843971	2846
H200011936	300227	7.50588991187315	1.36835607677113	37867.2146054	293671.521389115	5045	-0.0582673109007008	0.522361151863846	-166.2949053106	788.162483450957	2854
H200017074	300228	5.93784531245113	1.81612565961228	28851.9903732	187341.857487468	4859	0.0291885199333249	0.508445096981959	81.1148968947099	720.526229224694	2779
H200000789	300229	7.17006244130512	1.90799915990706	35441.6186473712	272109.775967542	4943	0.0367898994337349	0.933741757584759	103.821096202	2463.37519035631	2822
H200013375	300230	10.7128600604674	2.3041356331972	53628.5774626999	601087.195885768	5006	-0.0102034409773338	0.243801649157234	-28.8553310839	168.329166828158	2828
H300013449	300231	4.10374123815666	1.83602871262851	18076.9801540801	89029.1392331961	4405	0.0293776076250498	0.88771413045457	73.8846831770002	1983.29400803738	2515
H300003512	300232	6.02472516281295	1.55181791604828	29599.4747249	190157.478185671	4913	0.221242389774742	0.646191487257532	621.9123576568	1310.94663759196	2811
H300018374	300233	4.313327683925	1.97881242220864	19560.9410465999	102126.526002695	4535	0.0144546357810378	0.87119878119567	37.8856003821	1989.09439140974	2621
H300010698	300234	4.56845384880404	1.85705605362486	21238.74194309	113057.57097561	4649	0.00689327387518913	0.856394745757941	18.2258161260001	1938.53344730702	2644
H200005094	300235	5.78149396192408	1.6820565842187	28485.4207503999	178625.490571785	4927	-0.0535922705688936	0.447037164959752	-151.6125334394	573.279077460375	2829
H300004703	300236	6.91104153684104	2.46980298624859	33560.0177029001	261549.820891597	4856	-0.508260361747364	1.47521496274771	-1407.8812020402	6741.63189595177	2770
H300007790	300237	11.5857318567199	2.08257339772649	58704.9033179999	702111.077690762	5067	0.00489322010887491	0.3442258878137	14.0043959516	339.072598919356	2862
H300018383	300238	4.65723198016634	1.51722376790501	21837.760755	112495.143568775	4689	0.0309574641198209	0.717110463576247	82.9350463770001	1379.7220413696	2679
H300012235	300239	7.00730571620552	1.32812947510996	35456.9669239999	257381.518265391	5060	0.0153099671475708	0.430371027888338	43.8018160092001	530.397578270705	2861
H200001392	300240	7.89532501936758	1.6311445160761	39950.344598	328881.094712078	5060	-0.0104900399781608	0.340468613306759	-30.00151433754	331.726785418657	2860
H300015900	300241	8.15398612779572	1.85787482354788	40394.8472771	346475.288785347	4954	-0.254609692392627	0.923790551048781	-711.379480545001	2564.63953802017	2794
H200018405	300242	4.97500010808619	1.87099279411377	23317.8255066	132410.061786612	4687	-0.00451689053632683	0.568344323222506	-12.05106395092	861.536157731287	2668
H300019671	300243	7.46346627674607	1.57434535637185	36974.011935	288230.615223374	4954	-0.0416615580980878	0.417023311089003	-117.652240069	495.845107377392	2824
H200005979	300244	9.57165618231936	1.42521866604546	48614.44175	475635.400519805	5079	-0.0510586499284468	0.494067607563045	-146.283032045	706.579435738213	2865
H300013678	300245	9.3634486439053	1.84196430082767	47472.6846245998	461706.312339872	5070	0.070895390872549	0.41038917128343	202.477236332	495.191724106179	2856
H200011108	300246	7.5531270998997	1.93616018397204	37652.338593	303076.500831253	4985	-0.152351667196895	0.694729309749993	-431.764624836	1433.12414999862	2834
H200000644	300247	5.90212363689621	1.76253534126006	28713.8314935001	184582.749516825	4865	-0.0252769463633177	0.393295645568883	-69.9413105873002	429.616834457943	2767
H200008600	300248	6.38504787657328	1.51811040038787	31452.74584	212177.734537837	4926	0.0353358537415691	0.532457757407852	99.5410999900001	801.885087551938	2817
H200006760	300249	8.39222619832203	1.91061651926085	42011.4843488001	370840.409278176	5006	-0.182352623054646	0.644207236134621	-512.2285181605	1258.73453424165	2809
H200011226	300250	8.00182020421922	1.4460622457054	40225.15016661	332384.267909685	5027	-0.0920376330686035	0.535484964610639	-262.951517677	843.142720056296	2857
H300011919	300251	5.07240104546114	1.91456541068501	23759.12649694	137681.638895641	4684	-0.0241677416401038	0.560441915282299	-65.2045669450001	848.690440800754	2698
H300018391	300252	7.256472379	1.88322991419105	36282.361895	281011.18492956	5000	-0.0131046258605225	0.312597939352978	-37.1123004369998	277.124505160008	2832
H200001880	300253	9.32235420886423	1.62268978632163	47115.1781715998	452529.545716124	5054	-0.0318723113876267	0.582015119553962	-91.1866828799999	971.707304604877	2861
H200016165	300254	6.54775923105189	1.81574731948723	32431.0514714	228677.155245949	4953	-0.00165934181946901	0.441314630691855	-4.68764063999996	550.00607401198	2825
H200016477	300255	4.97470006446053	1.70216230803557	23376.1156029	129900.944741153	4699	0.0127863157072768	0.638146101267532	34.0883176756	1085.705004082	2666
H200001329	300256	8.49403580571543	1.57502599782627	42801.4464250001	376054.81980147	5039	0.0565010150133287	0.613156903438591	161.084393803	1080.59138822072	2851
H300018381	300257	7.23769638890216	1.37751915259234	36325.9981758999	272438.496962055	5019	-0.0851339483768178	0.547261512099466	-242.3763510288	872.997688588118	2847
H300013098	300258	8.24946612974044	1.4135072834365	41635.0555568	353548.902957979	5047	0.0026407661532795	0.398828738798338	7.52882430299984	453.353316105091	2851
H300012435	300259	5.61175924982906	1.50674432513696	27907.2787493999	167896.754169248	4973	-0.000527910310945787	0.437984266512693	-1.49029080779996	541.345661125016	2823
H200015246	300260	6.67928058758016	1.41880480944601	33342.9686932002	232753.961897535	4992	0.130448135837676	0.666691989573333	370.472705779	1310.2011090886	2840
H300009088	300261	8.60945908220539	1.91484125226866	43253.9224289999	390810.292595801	5024	0.0289895968772855	0.324425380810971	82.446413519	301.621034483772	2844
H300021645	300262	7.95335931886641	1.43807503338574	40132.6511229999	329622.756499237	5046	0.0270571401785089	0.368994820695685	77.30224949	390.956477312452	2857
H300018398	300263	6.65112185816952	1.48408719161212	33428.53845916	233404.919663723	5026	-0.00169353400535211	0.317093874619354	-4.8096365752	285.465408669737	2840
H200019884	300264	8.73002361086438	1.90365678342797	44034.2390931999	402695.32080895	5044	-0.0407635570747369	0.406782361112789	-116.176137663	476.165165269648	2850
H300002023	300265	4.12181711427897	1.98411673821544	18350.32979277	93159.0406890901	4452	-0.00348511456526954	0.881532080848301	-8.73021198600021	1945.88584493905	2505
H300018399	300266	6.91833263812374	1.6254045312461	34660.8465169999	253028.742633547	5010	-0.0270880435383468	0.390443604892084	-77.0113077795199	435.338210502476	2843
H200002553	300267	5.9551549218776	1.73366360576516	28799.1292022001	186035.301236881	4836	0.0110843108476554	0.450405529204312	30.4929391419001	558.217130245103	2751
H300019147	300268	4.89281960048535	1.63999174722056	23187.0720867001	126193.357330521	4739	-0.0218166430185736	0.697342135492077	-58.7304030060001	1309.87707136948	2692
H200012947	300269	7.781729071627	1.8431739166273	39219.9145210001	322317.693762859	5040	0.0319719197988062	0.317921241241262	91.0560275870001	290.668673816609	2848
H200009998	300270	5.69768127937091	1.76333267306605	27895.8475438	174161.877979835	4896	-0.0330217532681625	0.622874398798551	-92.7250831770002	1092.10079913543	2808
H300018380	300271	6.50861139350469	1.65033577012497	32666.7205840001	226282.055499002	5019	-0.0185086073265306	0.440491127513161	-52.6014620219999	552.219723145382	2842
H300016139	300272	7.62902137302838	1.36765141336275	38694.3964039999	304685.532522495	5072	-0.0222232472243556	0.257832864884611	-63.62515680333	191.673381735532	2863
H300021639	300273	7.56650361549519	1.51644401487569	37893.0501063999	298232.010100629	5008	-0.0263221377198453	0.506562049843476	-74.8864818129597	731.756106099214	2845
H300018384	300274	9.00605358650212	1.67364397527799	45237.4071650002	421477.55767376	5023	-0.075736933285914	0.716171879565712	-216.683366131	1483.31111433559	2861
H300014561	300275	4.29098545624999	1.73117900891937	19566.8936805	97624.4914960636	4560	0.0280588166618377	0.780327668776754	73.5982761040002	1598.63043220258	2623
H200013831	300276	7.31763788903344	1.6197354313583	36566.2365315001	280685.698068781	4997	0.0874235731298804	0.736344022357346	248.108100542601	1559.91904381648	2838
H300019144	300277	6.26892767487388	1.5635080057751	31062.5366290001	206839.132310867	4955	-0.0788649181341117	0.432863328666871	-222.872258647	546.898920617951	2826
H200010401	300278	6.36278770241059	1.53180098682061	31673.9571825999	213212.769036195	4978	-0.0274947966971762	0.417695851597628	-77.8927590431001	496.240188393441	2833
H200001513	300279	6.95724143898034	1.60829217367289	34660.976849	254028.657558287	4982	0.207727052919081	0.926859677111832	587.867559761001	2552.42180362288	2830
H200003381	300280	5.7905574790376	1.75266668963917	28037.8793135	177225.731736524	4842	-0.00382252552678056	0.420088512347807	-10.62662096445	490.462861986024	2780
H200006411	300281	7.08651621826535	1.45610433594008	35460.9271561998	261901.995312365	5004	-0.191461887952648	0.580914808809333	-545.857842553	1066.27771610681	2851
H300008032	300282	7.54801459225242	1.27807704408114	37800.4570780001	293497.240638106	5008	-0.0666191989372141	0.503132801543249	-189.3983825785	732.048883167435	2843
H200013836	300283	8.9190778653923	1.6319513049875	44791.6090400001	412872.102619522	5022	-0.0731482734425255	0.434425406574587	-207.9605413971	551.569637627211	2843
H300010878	300284	6.45599581771085	1.5475884278371	32150.8591722	219490.666432629	4980	-0.0287175404847703	0.361665301585968	-81.2706395718999	372.372157842451	2830
H300012463	300285	5.76376284746115	1.73891135244685	27810.1557390001	174878.014855166	4825	-0.0049642446885293	0.396405613974027	-13.63678015939	431.567026343158	2747
H300017764	300286	5.90457123206616	1.74610665386626	29091.82246039	186793.562476321	4927	0.0146322487550911	0.466833440035081	40.9556642655	610.377096603957	2799
H200008487	300287	7.75075189155662	1.68112213966697	38738.257954	314373.005840021	4998	0.0237067284861327	0.311157667662326	67.1848685297	275.881227149562	2834
H200001032	300288	12.2072519940156	2.5592766529816	61194.954246	779850.310939496	5013	0.0744014646483222	0.38912172341498	210.6305464194	444.177696395927	2831
H200001204	300289	9.67013689351574	1.79776850104128	48766.5003539999	487874.334964044	5043	-0.0436745961142956	0.338350416683233	-124.953019483	332.872945442573	2861
H300013396	300290	4.7035609945591	1.59619285682051	21923.29779564	114990.463808204	4661	-0.0411175609421769	0.598959640490644	-108.797066253	953.37423172951	2646
H300013407	300291	5.24018908948136	1.72953278824632	25158.1478186	146191.613305559	4801	0.0446831262562911	0.441962249811019	122.1636671847	539.297267059906	2734
H300018375	300292	7.13569586539467	1.49700138825396	35528.6297138001	264677.259644631	4979	0.0207154178542786	0.38490614915957	58.5832016919	420.041381831511	2828
H200015078	300293	5.98181936361787	1.77629108495437	29364.7512560001	191140.408441704	4909	0.0288392219708496	0.707281892170742	81.1247314039999	1409.03603621555	2813
H300012182	300294	8.45106156837696	1.92381154726261	42331.3673960002	376279.854891043	5009	-0.191739618596343	0.713761319918201	-545.307475288	1552.93824293919	2844
H300018376	300295	6.69047322875556	1.61685440157641	33224.8900540001	235269.830578664	4966	-0.0515665253052481	0.484478434213668	-144.43783738	664.662346407049	2801
H200018797	300296	7.30796354459812	1.85958274177869	36459.430124	283692.929494938	4989	-0.0805745624181398	0.521624134320805	-226.9785423319	784.499029543398	2817
H200019185	300297	4.90566324616879	1.83000798205502	22727.9378195	127007.849343362	4633	0.0755495422574508	0.602714220111608	199.7529897287	975.199138401259	2644
H300001171	300298	8.13055453506285	1.75896940868155	40742.2087752	346757.556962874	5011	-0.0667492396881608	0.532748308857404	-189.434342235	817.844096110047	2838
H200017291	300299	4.35750998832957	1.956602585534	19648.012537378	102874.358781603	4509	0.0264830844109536	0.731886180692949	67.2140682350002	1360.74281268105	2538
H200019709	300300	8.70831254132805	1.5114723265822	43933.436771	394109.361524798	5045	0.0434893271863572	0.458472033031773	123.683646518	602.967866791536	2844
H300003707	300301	5.20463794329812	1.73296781552617	25122.7873523	145248.346667199	4827	0.101379843251541	0.596300088907478	279.706987531	1009.02918000593	2759
H300005010	300302	8.32422677088685	1.74831080551059	42145.5601410001	366301.661984765	5063	-0.0618638636761001	0.396157434285751	-176.86878624997	459.478343491671	2859
H200012752	300303	5.15203686394697	1.62490166642094	24879.1860159999	140925.878093921	4829	0.0408773924000359	0.575261789194661	113.3121317329	921.628199916254	2772
H200005772	300304	7.2041875006012	1.81381394230934	35948.895628	275396.000499043	4990	-0.291078465281028	0.827318084719443	-826.9539198634	2184.5612836349	2841
H300019741	300305	7.44937329206924	1.79472113415871	37008.486515	291688.856981395	4968	-0.0349873007201558	0.568460158839211	-98.7691499329998	915.376365023709	2823
H300017892	300306	6.73945547077697	1.73171493597444	33394.0018576999	239913.6251239	4955	-0.0132391039604478	0.343000949748451	-37.2548385447001	331.441690429742	2814
H300001248	300307	8.66009558790662	1.98770339113794	43395.738991	395605.581273324	5011	-0.0466666574533757	0.65972120095891	-132.0199739356	1236.99720504957	2829
H300019722	300308	8.10249736059329	1.78986761193233	40423.3593319999	343509.849122247	4989	-0.0825464828219478	0.437614554716145	-230.5523265217	553.717427471136	2793
H200015425	300309	5.61264914435782	1.59893612316117	27356.0519296	165998.217301231	4874	-0.0461457778318912	0.495328529318507	-129.0697405958	691.955607645666	2797
H200006382	300310	7.7169249074881	1.34243838305849	38955.0369329999	309708.499460108	5048	0.0361000883010818	0.411845907632513	103.10185218789	487.978668382053	2856
H300014231	300311	8.20146078085192	1.90479752433031	41204.138963	356158.847590291	5024	0.00867396792678631	0.264810176322802	24.6427428799999	199.367130096251	2841
H300020156	300312	7.22076631355592	1.62501269590261	35901.650111	272364.17771021	4972	0.0577072231065109	0.48139127522188	163.080612499	664.069535893613	2826
H300013510	300313	4.63874655633839	1.74325924210234	21713.97263022	114947.914797479	4681	-0.0730515949888104	0.660790788423795	-195.851326165001	1184.51442081321	2681
H200008778	300314	5.33056026953964	1.70884446870942	25357.4752022	149057.780481828	4757	-0.0418042771698044	0.499678213816557	-113.247786853	680.863125289217	2709
H300014171	300315	7.21432052993169	1.92813466938859	35912.8875979999	277590.091627895	4978	-0.0945403033089373	0.510930077459478	-268.683542004	767.043178209037	2842
H200013791	300316	7.48468076737871	1.472433341585	37490.7659638	291464.059170169	5009	-0.0332374891666667	0.500283634178111	-94.52741919	714.698454754301	2844
H200011166	300317	5.76712074841831	1.39737498211127	28622.2202744001	174756.8836535	4963	0.00808529254179958	0.433776818943351	22.8247808455002	531.178636488012	2823
H300016116	300318	7.28815985010954	1.72587113693786	36593.8506074	281654.561287961	5021	0.0403317597700948	0.390502368395679	114.905183585	438.931828270752	2849
H300012899	300319	5.62236298544029	1.86151941150711	27262.8381164	170081.125813835	4849	0.018457679831945	0.455113852412428	50.9616540160001	572.615621388733	2761
H300013754	300320	4.7811986844013	1.92911098953999	22160.8559022	123200.743403779	4635	-0.0181907358091768	0.653157473323774	-47.9507795929899	1125.00195482959	2636
H200015342	300321	6.28112319238599	1.71575760862988	30852.877121	208247.842543135	4912	0.0116418041549216	0.454322837719073	32.6436188504001	578.945132784895	2804
H300018801	300322	5.81221908509024	1.65596232861005	28340.3802589	178088.778784149	4876	-0.0268354842601862	0.494061688123379	-74.9515075387	683.530049067166	2793
H200005424	300323	7.87759923377011	1.41005847315687	39679.4673405001	322591.843542855	5037	-0.0340809469134108	0.473402300277435	-96.823970181	639.771508246311	2841
H200000074	300324	6.91948463106757	1.78694525922875	34611.2621246	255461.156303781	5002	-0.0179453149929855	0.338382149212686	-50.9108586351	325.642641571609	2837
H300016103	300325	3.28611582021409	2.03141902981091	13200.3272498	59950.4839186774	4017	0.030115199167201	1.06527727565351	65.7414797819999	2478.14761847706	2183
H300014136	300326	9.28988941255171	1.80571926250083	47146.1887686999	454527.27619141	5075	-0.0528968329360015	0.249091821123423	-151.3378390299	185.458955490728	2861
H300013644	300327	8.99049424338205	1.71492549211054	45509.8818599999	424040.577232832	5062	-0.0600578835042047	0.413635145728007	-171.405199521	498.425511883265	2854
H300018392	300328	6.328875720452	1.53970105604906	31644.37860226	212124.365455285	5000	-0.0666112382187389	0.48945179160901	-189.109305303	692.476758790626	2839
H200010355	300329	5.90859926701493	1.97167602097721	28839.8730222999	189374.283499044	4881	-0.00120815271504494	0.756160305733761	-3.35987270053997	1589.54803338863	2781
H300014974	300330	4.38221237975187	2.20306688002104	19251.05898425	105678.817157212	4393	-0.0514803693467934	1.25156900981415	-130.03941297	3961.91756748545	2526
H200004755	300331	7.40114557191102	1.83447886222957	37257.3668090001	292684.814178298	5034	-0.0411547832159817	0.3629608600772	-117.1676678159	379.755717576839	2847
H300012132	300332	6.11471056456773	1.59501471878522	30200.5554784	197230.282944199	4939	0.007258322255402	0.36616786246631	20.4902437269999	378.519390477942	2823
H300021643	300333	7.04101237175904	1.41659348083886	35303.6360319998	258633.111101334	5014	0.00765211857263159	0.292648644034683	21.808537932	244.164440527012	2850
H300018394	300334	7.49408739204434	1.40922544395704	37867.623592	293816.129937266	5053	-0.0315902520944604	0.24769353018851	-90.1585794775899	177.885630466019	2854
H200011200	300335	4.29309306432283	1.84492135720437	18829.5061801199	95762.1995470654	4386	-0.0555973014266614	1.61450493682218	-141.383937528	6633.90434297255	2543
H300013021	300336	9.66551947556615	1.97452096443923	48656.22504	489910.014116986	5034	0.00680418501481092	0.296178350075575	19.4327524023	250.577435020406	2856
H300018821	300337	8.45893908730942	1.7536458354056	42726.1013299999	376947.620854658	5051	0.0368934747950965	0.487357684020179	105.33087054	681.761001560619	2855
H300011270	300338	6.05418710573533	1.65889707399462	29187.23603675	189969.336465906	4821	-0.00178670478139868	0.434881518686914	-4.95631906359995	524.443982053215	2774
H200011137	300339	7.28177800243606	1.56219148374027	36467.1442361998	277764.942965799	5008	-0.100896220460289	0.468147740024578	-286.847954768601	651.801149527837	2843
H200010169	300340	5.60362659497322	1.675226114639	27200.003492	166038.037394308	4854	-0.0212098409479541	0.695816501040688	-59.0906168810002	1349.64058227617	2786
H200002612	300341	7.16634194446676	1.44951298458057	35681.2165415	266163.014259657	4979	0.00369551873472274	0.563141987470516	10.4620135380001	897.51344405488	2831
H300018285	300342	6.7277188143989	1.37399914907645	33968.2522939	238058.836293994	5049	0.0441714051441177	0.432109556244692	126.1535330916	538.654177667797	2856
H300022348	300343	7.35484153234532	1.49452513198155	36722.7237710002	281239.971979458	4993	0.0172346553021201	0.409823232831846	48.774074505	475.985531817154	2830
H300018358	300344	7.41722467728532	1.3943521174433	37486.653519	287871.064231918	5054	0.0927796199247639	0.380402537482263	265.2569333649	438.180444174579	2859
H200012684	300345	6.49109501848668	1.97481715966394	31741.4546403999	225103.422953971	4890	-0.0858889181396927	0.603830895030458	-240.403081873	1040.83163654113	2799
H200013132	300346	7.40875446722287	1.5110098209814	37295.6699879999	287805.558999586	5034	-0.0407675743571429	0.576864144023804	-116.432192364	954.811405144968	2856
H300007085	300347	8.50958923244745	1.52395914382409	42905.3489100001	376814.372969517	5042	-0.0748519324606626	0.410489948104676	-212.3549323909	493.766841952775	2837
H300016253	300348	8.05877146992259	1.58944574308243	40592.0318940001	339844.545544297	5037	-0.0500667810554192	0.322144547551896	-142.740392789	302.911314118166	2851
H200019749	300349	8.00868058932808	1.57772178993209	40523.9237820001	337136.055185186	5060	-0.00254388203303042	0.287726879050887	-7.27804649650004	236.788639306838	2861
H300021657	300350	7.02562367969941	1.51045002850718	35057.8621617	257685.54695379	4990	-0.103281231823468	0.56922778520193	-293.112135915001	949.51849255171	2838
H200008020	300351	9.44607595636721	1.49100332322831	47844.3747189999	463199.33004819	5065	-0.119339116872028	0.488779707662178	-341.309874254	723.762736870401	2860
H300014259	300352	6.55461737633697	1.52459613127785	32602.6668299001	225257.21471491	4974	-0.198246683126542	0.616575523043913	-562.425840029999	1189.64806254006	2837
H300018395	300353	7.69561918629211	1.50916191207746	38624.3126960001	308666.846479194	5019	-0.221035749066807	0.624030429344599	-627.299455851599	1243.42305714745	2838
H300006747	300354	9.10367931163711	1.3631645155495	46155.6541100001	429605.577925808	5070	-0.0221227184478656	0.320502618879076	-63.226729324	294.87529745096	2858
H300002563	300355	4.56424017110629	1.92333626719752	21082.22535034	113307.348868378	4619	-0.0625543344252246	0.774054240379257	-167.1451815842	1610.81192757455	2672
H300009895	300356	7.26709191502569	1.45140440632233	36756.9509061999	277769.089265691	5058	0.0554034200283217	0.39126446622906	158.453781281	446.457137562697	2860
H200014966	300357	9.39206104431078	1.46552322896122	47627.1415556999	458206.155613713	5071	0.0523844378153739	0.291092113063433	149.9242610276	250.279441050024	2862
H300002369	300358	11.9373839698771	2.30144411574013	60236.0395119998	745782.306594607	5046	0.122581202842262	0.488688701996438	350.091915317499	724.736216580311	2856
H200010346	300359	5.15977208868514	1.55496233534431	24761.7462536	139366.089119529	4799	0.0544249681490778	0.817871374683953	150.4850369322	1857.06729373973	2765
H300021784	300360	7.2447630217695	1.49691464267422	36274.5284499999	274017.574104632	5007	-0.0239924010630282	0.428517211856752	-68.1384190190001	522.951859711302	2840
H300018920	300361	8.43202453253255	1.70252891112759	42117.9625400001	369615.325235534	4995	-0.0240412003663009	0.316144014216601	-67.9163910348001	283.883226100385	2825
H300018359	300362	5.0104563373026	1.93488268610672	23478.9983966	135180.063486906	4686	0.00818014189817834	0.505108380003998	21.5546739016999	672.200528890477	2635
H200006800	300363	4.12969374099226	1.77277519101177	18104.5773605101	88540.9536296989	4384	0.0111950234206978	1.02970610174316	28.2338490669998	2673.31890629463	2522
H300017644	300364	6.91785107738574	1.47987686104601	34506.2411740001	249630.744839575	4988	-0.241443295239972	0.717284872743198	-686.181845072001	1627.36165520877	2842
H200002872	300365	7.02108977355807	1.55552725424462	34571.8460449999	254644.045705082	4924	-0.0820264840682546	0.684740690383132	-230.740499684	1337.38874626386	2813
H300018404	300366	5.1711256649554	1.8594655835557	24345.65963061	142169.446237124	4708	0.0219980894973822	0.437622439060188	58.822891316	513.209307206368	2674
H300010933	300367	5.95532037532764	1.5848784636021	29264.44432436	186619.810221689	4914	0.0357474769030631	0.367040033135161	99.199248406	377.254925393983	2775
H200012309	300368	5.90174415976332	1.74437114561028	28924.448127	185614.563206724	4901	-0.034517623390047	0.567940815467953	-95.7173696606002	897.431302209676	2773
H200006187	300369	9.85470925838458	1.91390784492105	49657.8799529999	507818.381161906	5039	0.00733174478774578	0.427701340688843	20.8808091555	520.950352410255	2848
H200015298	300370	3.40206183957226	2.04672182823672	13441.54632815	62275.7992844554	3951	0.0230635614486015	1.05419058198154	50.3016275193999	2423.83290191937	2181
H200004475	300371	6.67512350943244	1.55142479566279	33048.5364952	232517.311449602	4951	0.0532649239354151	0.675634400393567	150.10055565	1293.90444639677	2818
H300017777	300372	4.80935278106896	2.04192736761073	22180.73502629	125900.393749112	4612	-0.0264182662063276	0.609405551094721	-69.8498958495301	983.389770381511	2644
H300013997	300373	9.94140268621238	2.17748127425799	50184.2007600001	522831.318700495	5048	-0.0340582448923293	0.329830758478346	-97.2362891676002	313.793588995288	2855
H200005016	300374	5.50292017231995	1.93398143846243	26281.9467430001	162487.311975509	4776	-0.00357846672016007	0.476973884088626	-9.83362654699988	624.988913829152	2748
H200014840	300375	3.47809343466491	2.05210421972804	13223.711238596	61999.8149413712	3802	0.0610792120103499	1.04621213664147	123.929721169	2227.33687480147	2029
H300021649	300376	5.92210112421664	1.83069147651883	28538.6053176	185155.702552567	4819	-0.181853195352471	1.00926523651727	-500.459993609999	2893.22373881794	2752
H300018406	300377	6.90694966342604	1.69170389628869	34030.5409917001	249144.76621904	4927	-0.0994596414374775	0.599683103167666	-277.591859252	1030.94849637436	2791
H300017480	300378	7.85838805471845	1.48903245672263	39637.7093479999	322669.930301849	5044	-0.0586330712862697	0.460964322179854	-167.3974185223	616.256080218433	2855
H300018018	300379	7.93103630858282	1.75330355711299	39734.491906	330533.731486772	5010	0.0226084808405215	0.504737284386404	64.1628686254001	724.203968356563	2838
H300021840	300380	8.20247859520033	1.45854303924627	41356.897077	349953.023284355	5042	0.00177154863161584	0.377331296140763	5.05422824599999	406.073596709941	2853
H300011072	300381	8.22786243509185	1.61211617006293	41641.2117839998	355768.690030915	5061	-0.0134630075737413	0.55623562394995	-38.5042016609002	885.087462633062	2860
H300012933	300382	4.6347780018475	1.96214636355612	21574.8915986001	117912.818383721	4655	-0.0211720742354374	0.713208029532836	-57.3551491037999	1378.68102517503	2709
H300021650	300383	6.92611907141428	1.48247414088924	34623.669238	250791.908264521	4999	0.0323216821445423	0.395916481573282	91.7935772905	447.979776450794	2840
H300011204	300384	6.60447051206721	1.83010507195689	32619.4798590999	231973.160076794	4939	-0.0269364886608479	0.421081680794286	-75.610723671	499.567935413721	2807
H200015216	300385	6.96789159935381	1.55750197217528	34504.9992000001	252437.291220767	4952	0.0330941628609783	0.461226983496464	92.6967501736002	598.712646201622	2801
H200006124	300386	8.08875149095236	1.75891645460832	40767.3075143999	345346.212607353	5040	-0.0222213253163624	0.831065692896066	-63.286334501	1967.74432550943	2848
H200013798	300387	6.01384061455879	1.47796559626033	29576.0681424001	188606.36760116	4918	-0.0238998063587188	0.701096804717627	-67.1584558679999	1382.33174749561	2810
H200004220	300388	5.98201604929576	1.88579834887175	28881.1734859999	189933.591652403	4828	-0.454342583596947	1.20052690186954	-1265.3440953175	4587.38102584685	2785
H200015945	300389	6.57394393644747	1.37795464306426	32790.832355	225034.204655951	4988	0.0170237545808661	0.552758060352124	48.3474630096598	868.255297998849	2840
H300018407	300390	4.75437013815562	1.90536944244537	22117.3298826999	122039.115274509	4652	-0.0488193583712415	0.745804757608992	-130.5429642847	1493.16174434647	2674
H300021651	300391	4.934854622178	1.90456414735991	23179.0121603701	131419.159418378	4697	-0.0155275122331091	0.683243131913656	-42.0019205905601	1262.9366487744	2705
H300021771	300392	3.58017721622529	2.10133095012744	14302.80797882	68842.4607510989	3995	-0.0413170698303612	1.0432399651679	-90.3604317189999	2382.86570835007	2187
H300020947	300393	5.23003312861876	1.52813185073178	25255.8299781	143363.110086376	4829	-0.0016367734857352	0.55541042482505	-4.47493871000004	843.085186892898	2734
H200001553	300394	6.24511833124749	1.52526872106421	30838.3943197001	204075.07901518	4938	-0.0110650333334987	0.616339832930626	-31.2476541338002	1072.73228753616	2824
H200007286	300395	5.66125794004888	1.75654907019153	27791.1152277	172476.132179072	4909	0.0239906003748383	0.408822529649305	66.7418502428	466.406005800023	2782
H200006804	300396	8.3559678929504	2.19685542234216	41604.364139	371669.423863045	4979	0.0347387868847945	0.723653750371943	97.0949093430005	1466.52021205736	2795
H300014278	300397	7.12804765438913	1.93513605800502	35647.3663196	272819.883694531	5001	-0.0556564022154444	0.421645151848418	-157.841556683	512.804330774137	2836
H300018802	300398	8.18012099999999	1.64167931212635	41317.791171	351594.841599023	5051	-0.154906473166888	0.494155961029214	-443.0325132573	766.768139540349	2860
H300017909	300399	8.71565376897298	1.44144471237639	44214.5115699999	395896.787628395	5073	-0.168451210043032	0.635245916285744	-482.2758143532	1236.16390934166	2863
H300021987	300400	6.23015091602433	1.50082525807302	30714.644016	202459.323999669	4930	0.104601445861671	0.743413996084649	291.7334325082	1571.34400122038	2789
H300017883	300401	4.23817532244188	1.68937659942257	19143.83793147	94023.5752167421	4517	0.10316254013434	0.882995285868452	266.468841167001	2040.62510502522	2583
H300016210	300402	5.74770326912154	1.40010321276484	28330.4294135001	172495.205979103	4929	0.0308719479030303	0.614927446071398	86.5958138680001	1062.96606351938	2805
H300012818	300403	5.41194210536121	1.61824964218826	26145.092311	154144.201024914	4831	-0.0315554027268813	0.522120038266376	-87.2191331371	755.971825706327	2764
H300016283	300404	6.82891340227365	1.44187633918028	34240.1717990001	244245.232077691	5014	-0.0113856455922807	0.514949333090225	-32.4490899380001	755.846805624867	2850
H200005158	300405	8.52236063238207	1.57772140430732	43003.8317509999	379052.201121683	5046	-0.00779764505276609	0.232463849453365	-22.2700742707	154.456259053603	2856
H300014009	300406	7.90050840411565	1.72661096425884	39352.4323609	325750.52599074	4981	-0.0423591068484624	0.307532440306045	-119.8339132743	272.537556341648	2829
H300017412	300407	6.10779644943148	1.4615301759991	30618.383601	197716.839767763	5013	0.060664880725	0.419574803346731	172.0456017361	509.519075144357	2836
H300018760	300408	5.20201578107178	1.51631101138724	24995.6858280499	141073.304532181	4805	0.0543865589532336	0.533850993567927	148.856011855	787.84723906465	2737
H200017911	300409	5.96145711657471	1.73231897504054	29169.4096714001	188572.7296929	4893	-0.039659331704419	0.489159793152441	-111.2840847626	675.586288010637	2806
H300011024	300410	5.0121746053375	1.96922560204741	24133.6207247	139629.888288236	4815	0.0491990005449582	0.580731050888001	135.149654497	932.733755741461	2747
H200007577	300411	6.64973933733734	1.4777545652123	33215.44799	231779.761330084	4995	-0.108753194893587	0.541655082243403	-308.641567108	865.913833676703	2838
H300012549	300412	6.58867845502001	1.56130914356128	32943.3922751	229239.412440823	5000	-0.0119008497974684	0.306213526460177	-33.846016824	266.98159208941	2844
H300013737	300413	6.12482621829785	1.50039394335951	30226.0173872999	196236.435683783	4935	-0.0250950474254262	0.390792195432541	-70.6676535500002	431.676098248204	2816
H200001833	300414	8.65416585473641	1.79188417836529	43668.9209029999	394116.816936197	5046	0.0949614741039956	0.535345866794703	270.925085618699	843.096947614681	2853
H300019665	300415	6.35959102976678	1.75646761990424	31085.6809535	212769.485074457	4888	-0.108792594779281	0.588123575155604	-305.598398735	1004.50410850667	2809
H300019754	300416	6.7014660463576	1.43516199852985	33393.4053089999	234046.147241325	4983	-0.17669020750306	0.530456017279773	-502.3302599312	888.448990036871	2843
H300015460	300417	5.90654944765101	1.46646722105406	29042.5036341	182112.97015725	4917	0.0231418085389565	0.734892120893621	64.7507802920003	1512.06425305648	2798
H300018412	300418	7.57373851116389	2.18695632371738	36831.09037979	302202.914068076	4863	0.207422307515517	1.8702431003519	568.129700285	9694.84451198648	2739
H200013778	300419	5.60028683872497	1.55859744237158	27144.5903072999	163789.520975335	4847	0.103075533146059	0.766192519253783	285.106924682	1652.5834984549	2766
H300011541	300420	5.59562436458198	1.52506345764841	27306.6468991601	164145.407408717	4880	0.0112297127137213	0.462576153685669	31.2635201950001	595.848230769069	2784
H200013269	300421	5.20609730231045	1.72919881694545	24786.2292563001	143272.533156654	4761	-0.00259577175012894	0.459714979501919	-7.04752030160006	573.589252249221	2715
H300019943	300422	5.28706567564422	1.65037831929733	25441.3600312	147614.095861901	4812	0.157087728698666	0.806706562604525	435.6042716814	1872.37771107948	2773
H300014353	300423	11.2354763211823	1.57081512070962	57020.0423299999	653167.228199389	5075	-0.0339077447237762	0.260001658837928	-96.9761499100001	196.559108704481	2860
H300004093	300424	7.79715643540001	1.52847394358665	38985.782177	315657.069139019	5000	-0.037029474765094	0.461217485050589	-104.3860893628	603.314742141074	2819
H200010067	300425	8.15797691990435	1.63710488615682	40944.8861609999	347476.24035429	5019	-0.0304333075107357	0.579460425088955	-86.4610266380001	956.230546265103	2841
H300016961	300426	6.62156356573384	1.5177782074613	32889.306231	229218.561153315	4967	-0.10544477989258	0.584985336804835	-298.408727096	999.57163400535	2830
H300016329	300427	6.75007756715845	1.79620979514224	33399.3838023	241409.281911353	4948	-0.0608023167754524	0.544885899322787	-171.40173099	847.087635108817	2819
H300019030	300428	5.53000628917972	1.67652315578283	26831.5905151	162013.715002689	4852	-0.10264314878689	0.506948067917272	-288.119318644799	750.705214135581	2807
H300016382	300429	7.63634486763245	1.64838321006159	38479.5417879999	307532.139831581	5039	-0.0366266183374491	0.293344646949885	-104.23935578838	248.633263089067	2846
H200000253	300430	7.73421433749234	2.30488391619933	37812.573896	318418.001634583	4889	-0.211896177868468	1.00698747894972	-588.011893584999	2937.49944617232	2775
H300017548	300431	10.1451153639693	1.78529421970772	51527.0409335999	538932.759375119	5079	0.00806598791257424	0.253140360493937	23.0929233937	183.583347762643	2863
H300022848	300432	6.13006954860508	2.01154520642797	29663.4065457	201414.812874169	4839	-0.105724607393675	0.576340563618605	-290.84839494	944.213056864694	2751
H300012842	300433	5.64008432294948	1.7047815385448	27230.3271112001	167609.955063191	4828	-0.112976695412423	0.591253101094142	-312.832469597	1002.9808540367	2769
H300010487	300434	7.65858729565735	1.58389827468758	38622.255732	308440.952618788	5043	-0.0368538515860945	0.241930523649461	-105.2177462783	170.923378797569	2855
H300021940	300435	8.45327202757936	1.93398712035988	42604.491019	378994.755029845	5040	-0.114596360646461	0.446273460808709	-327.058013285	605.683143241409	2854
H300011635	300436	7.8413753063362	1.78168822749031	39230.4006576	323498.708499948	5003	0.00653185478180861	0.276287054271736	18.5635312899001	216.987672084136	2842
H300019446	300437	5.25748734894504	1.76051724153212	25167.5919393999	147152.124928511	4787	-0.0198768740835471	0.576614953790622	-54.243989374	908.096748809149	2729
H200006205	300438	6.9381092090414	1.5292537804434	34378.3311308001	250106.125047331	4955	0.0845162593647015	0.465078113884189	237.997786370999	628.992573060775	2816
H300019668	300439	5.29363190756146	1.77724571308999	25202.9815119001	148450.254162632	4761	-0.0144178175201927	0.612759702137249	-38.913689487	1013.59112348992	2699
H300002580	300440	11.5775514772503	1.79254629437566	58779.2288499999	696829.86377988	5077	-0.0677542143301326	0.285173677877101	-194.0480698415	245.978262538355	2864
H200003238	300441	8.2641671922761	1.63418869694675	41428.2701348801	355755.061239937	5013	-0.089913815997816	0.431095701038632	-255.2653236178	550.375742140815	2839
H300016994	300442	6.7816377914617	1.53666820880989	33914.9705951	241805.792203877	5001	-0.00645716470725097	0.42800270479706	-18.3448049333	520.367590917598	2841
H300019217	300443	7.72580232735832	1.70812352883103	38574.9310205001	312587.380316679	4993	-0.080893740759816	0.481630852916283	-228.686605128	674.041669937396	2827
H300015719	300444	7.22573010523159	1.59372431389466	36186.4563669998	274191.132816496	5008	-0.0618453723033112	0.321159309698426	-175.5790119691	303.579441024418	2839
H300011144	300445	5.01676982762199	1.82250307569885	23649.0529674101	134296.167172108	4714	-0.0728481998692567	0.665930392966128	-195.01463105	1200.9142242468	2677
H300018405	300446	3.59336848474762	1.92356447446726	14736.40415595	68123.7414509678	4101	-0.0464602178085751	1.01772352127342	-107.27664292	2395.52086675417	2309
H300014359	300447	6.72443224196446	1.37021787296711	33682.6811	235899.411857795	5009	0.0484102433174983	0.340850862631282	137.7755524816	337.199886552049	2846
H300021648	300448	6.82634572832601	1.34188646191968	34172.686716	242286.87366899	5006	0.162793330024885	0.616298459042677	462.4958506007	1153.99080499818	2841
H200001606	300449	10.7502743754683	1.9015916600236	54514.6413579999	604380.729845013	5071	0.0250202102979021	0.327561110812648	71.5578014519999	308.550459525562	2860
H300007401	300450	12.5674902679275	2.13336091254614	63792.5806000002	824810.121931123	5076	0.087080368960768	0.54346811595467	249.4852570726	867.629414758042	2865
H300011778	300451	9.62973609547247	1.55152174462861	48919.0593650002	483303.90070218	5080	0.0898004641465967	0.632465871901776	257.27832978	1168.74117203014	2865
H200005697	300452	11.0366118045275	1.70675564665012	56065.9879669999	633573.746988102	5080	-0.00174693129584637	0.500136215903549	-5.00495816259985	716.39891880668	2865
H300019657	300453	7.62568303215562	1.56093540969259	38418.191116	305237.696101624	5038	-0.0543280425973342	0.294553099625401	-154.889249445	255.685185963671	2851
H300010418	300454	4.28385939613908	1.90164287009281	19435.870080283	99663.8247315388	4537	0.0144225640518832	0.68836059618467	37.527511663	1232.99989023831	2602
H200014053	300455	7.84754842388294	1.27370638342896	39692.8999279999	319696.066718475	5058	0.0264453319858243	0.380972174586127	75.5543134835	416.5173214452	2857
H300011517	300456	4.36768763107466	1.70031003616654	20239.8644824	101795.659951443	4634	0.0257850314003061	0.656873258526921	67.3762870489997	1128.76953160662	2613
H200011965	300457	6.86813184636818	1.36181780930427	34512.3625280001	246352.70404655	5025	0.0702644687246578	0.556542549481439	200.324000333999	896.833546198672	2851
H200003327	300458	4.71214527546767	1.78933101897129	21864.35407817	117880.724564007	4640	-0.0337491429448694	0.565036891609182	-89.1314865174001	845.872169920893	2641
H300014244	300459	6.30013657013145	1.69353668806646	31154.1753393	210455.280211773	4945	0.0861186993514752	0.338909090655722	242.2519012757	343.846971955482	2813
H300011868	300460	6.37451033649693	1.27672648825421	32172.1536683	213306.860139183	5047	0.0593975746889548	0.433703104458351	169.9364611851	548.055188501699	2861
H200011868	300461	5.38393695532933	1.76418855461748	25912.8885660001	154490.040734861	4813	9.18175133065854e-05	0.467877139112516	0.251855438999964	600.248548572616	2743
H300011667	300462	5.84505389314673	1.76439162604247	28401.1168668	181129.390713222	4859	-0.0409165540834573	0.546175470419442	-113.37977136526	830.951284778516	2771
H300011352	300463	5.02909125744138	1.74010798632246	23586.4379974001	132816.52767216	4690	0.0647212421629989	0.641584586254842	173.517650239	1114.40077179773	2681
H300018409	300464	5.00993334326758	1.68617930997775	23666.9251135961	131998.154001892	4724	0.010643667464432	0.620716995391177	28.5782471419999	1034.42143253753	2685
H300018921	300465	4.60156817265086	1.83107719950052	21351.2763211	113803.195537799	4640	-0.0525256871303361	0.675938389289514	-139.035493834	1216.24103523023	2647
H300016758	300466	7.56681483085636	1.5903142563873	38083.7790437001	300899.33243516	5033	-0.0300360264557895	0.312157847783934	-85.602675399	280.184909210366	2850
H200012233	300467	5.83494634710456	1.84335233729317	28515.3827983	182988.101838558	4887	-0.0226892175194534	0.38047043375471	-63.0987139215999	403.858208118327	2781
H300000647	300468	6.79113825877018	1.75603835569092	33684.0457635001	244044.934928986	4960	-0.161086063926544	0.560731613238192	-453.940528145	958.844469788229	2818
H300018411	300469	5.63620280530111	1.75573797591607	27420.1266477899	169539.238180105	4865	0.0110719079392211	0.495996097558152	30.70240071546	682.285555168197	2773
H300010805	300470	4.48663689624706	1.71879806173669	20921.1878472	107638.565023076	4663	0.0694462905338066	0.81774919602935	185.907719759	1802.38859011425	2677
H200016509	300471	5.3054561462547	1.88422291338055	25498.0222389001	152337.811023728	4806	0.0176985426763425	0.881730513729853	48.7771836159998	2142.73445037642	2756
H300011236	300472	8.8128642020602	1.76108749250208	44487.3384919999	407713.785792661	5048	0.0645328788522592	0.38372147325183	184.2413691232	432.118776377821	2855
H300019583	300473	6.8076645423384	1.56942894235311	34120.0146862	244620.244368043	5012	0.0253325580126761	0.368526855130827	71.9444647560001	387.392927269602	2840
H200013063	300474	7.07178205320514	1.59374697999992	35302.3360096001	262327.713145275	4992	0.10327845945964	0.503562175199393	292.381318730241	747.813558118306	2831
H200016594	300475	6.42858662027871	1.58811250889707	31827.9323569999	217093.021738876	4951	0.0329426613502664	0.508657061481249	92.733591701	731.126756739196	2815
H300016363	300476	8.78788901105189	1.8419406625356	44528.2336189999	408496.823120155	5067	0.0167130311017127	0.280565626381254	47.815981982	225.929972215202	2861
H200008839	300477	7.54342723157685	1.45674705340478	38079.2206649999	297958.129272549	5048	-0.0835660139279063	0.351842692951892	-238.6645357781	373.37405998722	2856
H200014652	300478	9.75234570252663	1.65271628450415	49405.3833289999	495653.278998188	5066	0.0359258350877315	0.351305088080964	102.783814186	356.660252005235	2861
H300018414	300479	6.63572686115884	1.34730357780859	33211.8129401	229467.914796006	5005	-0.0938566304305359	0.549364014301047	-266.177403901	880.5878395193	2836
H200017528	300480	7.06014766769137	1.41016600789934	35138.3549421	257977.089904077	4977	0.0846146896815726	0.627740853151864	237.851892694901	1127.43037028204	2811
H200016906	300481	5.28279977505198	1.63270344296328	25410.266918	147056.802400003	4810	-0.0822194455050616	0.770732029203445	-227.418986267	1661.18529817096	2766
H300018403	300482	6.22192273318523	1.38806750852691	30804.7394520001	201202.029156976	4951	-0.0376674170476869	0.399899468489861	-105.845441904	453.201038382605	2810
H300018239	300483	5.22731902404775	1.52758248865994	25389.0884997999	144048.381427148	4857	-0.0451046302640144	0.531015773539064	-124.71430268	785.011698340526	2765
H300019570	300484	6.19042586548172	1.55453761650156	30648.79846	201691.221378256	4951	0.0329498841214489	0.538510094503142	92.3255753082998	815.312851398728	2802
H300010390	300485	5.19910658158115	2.01013139718365	24924.5169521	148951.951253686	4794	0.00739471707856098	0.522065877859109	20.1432093220001	742.310175519926	2724
H200002827	300486	7.81646843804302	1.37363764622194	39223.0386220999	316052.12231589	5018	-0.0551961946175748	0.328920874263245	-157.033173687	316.356983316464	2845
H300014800	300487	5.6738621552468	1.58519706887342	27359.3633126001	167347.704722091	4822	-0.119889821397255	0.701987675350731	-331.974915449	1403.83398880264	2769
H200002627	300488	6.84404993656494	1.51566213552558	34309.2223320001	246327.756250756	5013	-0.104586311326646	0.451482658762768	-297.129710479001	609.971619308887	2841
H300017454	300489	8.0702507950509	1.45040304579595	40440.0267340001	336900.539568167	5011	0.0574101219986629	0.465029867484272	163.1595667202	623.741151941238	2842
H300014642	300490	4.98423069203657	1.50328489005841	23984.11809008	130414.590237328	4812	0.0391736971836444	0.685791919302634	107.0617144029	1289.0824437587	2733
H300018408	300491	9.21074370297622	1.61690741171035	46422.1482630002	440756.418875821	5040	0.00826718939716188	0.50899946429132	23.5945585395	739.351597797359	2854
H200012194	300492	9.52380911659641	2.08900909555617	47457.1408279999	473713.994209863	4983	-0.114679122352833	0.513580684953162	-321.904296444401	777.040628797078	2807
H300014096	300493	4.25916616104844	1.97481249722964	19255.6902141	99640.6616519752	4521	0.0176710793749999	0.690856012709495	45.8034377399997	1237.44713668312	2592
H200002283	300494	6.74682827762151	1.43304983779455	33585.7111659999	236817.951474547	4978	-0.00946945917571486	0.482563604889687	-26.8269778448002	659.735172959525	2833
H200000320	300495	9.70087367777564	1.69821538507454	49193.1304200002	491837.896973871	5071	-0.189304260581412	0.802976217675445	-541.788793784	1947.25220340049	2862
H200003779	300496	3.89513922903458	1.89451588855155	17123.032050836	82471.0858976546	4396	-0.0563817838301811	0.776856235317586	-140.108732818	1507.00751640037	2485
H300015215	300497	6.7410579362855	1.68991166056986	33718.7717973001	241582.05713006	5002	-0.0163104077635785	0.357335533372028	-46.1258331554	361.728239148037	2828
H300015158	300498	8.82008199266165	1.98834590173055	44470.853407	412166.264754442	5042	-0.155724597371889	0.725332090139253	-444.282276302	1569.64181868803	2853
H200001093	300499	8.66932777808544	1.40512834856783	43832.121246	389975.545882278	5056	-0.191028536661975	0.631056363935663	-545.5775007066	1241.17361548954	2856
H300022601	300500	7.4584084029824	1.63341122884218	37262.2083813001	291243.589156096	4996	-0.050837294322367	0.292790289860644	-144.3270785812	250.628022761018	2839
H300021893	300501	8.40823563108645	1.6513776168849	42411.1405232001	370355.36613537	5044	-0.0123149302196572	0.358414198234787	-35.2083854979999	367.574376574938	2859
H300022490	300502	5.64179451200247	1.79943957596225	27357.0615887	170040.660489631	4849	-0.0399059416629658	0.545739384826186	-111.417389123001	835.693865766528	2792
H300017888	300503	7.72105278236694	1.61639021878669	38883.2218119999	313374.439762758	5036	-0.0363126165732399	0.289413241668449	-103.6725203166	242.815730268414	2855
H200002595	300504	8.48402219291261	1.68039637361983	42615.243475	375729.453364042	5023	0.146570024807165	0.496087649063345	417.284860626	761.570463878004	2847
H200016294	300505	4.96550812591606	1.74291903443998	24256.5071951	135282.336442445	4885	0.00483399907278909	0.556664532323733	13.5013594102999	865.237386678653	2793
H300013786	300506	6.64613727057634	1.7556876297709	32865.148803	233665.869042322	4945	-0.0612234784987566	0.464552286371374	-172.344091974	617.837543348216	2815
H300019115	300507	7.82754822264301	1.53859740743423	39270.809433	319268.441001563	5017	-0.0436740163196634	0.316711427844707	-124.60196856	291.514946968591	2853
H200005381	300508	7.49855492114667	1.94940598783475	37260.3194031778	298277.864072652	4969	-0.00220748262291599	0.560443568429078	-6.22289351400018	885.139064312232	2819
H200010134	300509	4.82096353603869	1.73218504856556	22928.5025774	124804.686138579	4756	0.0142118974789046	0.616431434708148	38.4005469880002	1026.89255933076	2702
H200019995	300510	4.55242587791973	1.96110797285439	20308.3718413999	109605.269895327	4461	0.0168519358168655	0.657925689575012	42.3657666435999	1088.50673845623	2514
H300018410	300511	7.1554118328019	1.57283187983693	35905.8565769999	269332.246231188	5018	-0.0247016551841181	0.399976043406709	-70.3009106540001	456.882025280573	2846
H200017994	300512	6.07615901729079	1.74978541219831	29694.1891175001	195386.32052643	4887	-0.0322513241675657	0.619483874550661	-89.6909325100003	1069.74620424194	2781
H300011052	300513	6.13734044579043	1.56279730403109	30398.247228	198658.837161128	4953	-0.0365508831786346	0.384622436581062	-103.329346746	421.839446188947	2827
H300012012	300514	6.9795684848666	1.64398604248099	35051.3929310001	258213.804483511	5022	-0.0671991536619965	0.432508889316586	-191.853583705	546.772881322268	2855
H200009363	300515	6.91608020092517	1.47178694404908	34386.7507589999	248589.491594383	4972	-0.121652955802407	0.479384523609331	-343.6696001418	690.790511325316	2825
H300018834	300516	6.15746647184444	1.87827251834214	29611.2562630999	199292.497625621	4809	0.0426804842628435	0.405751937657046	116.4750415533	454.094495219185	2729
H200008047	300517	7.80935668600477	1.6064503087695	39171.7331369999	318848.159287472	5016	-0.0111256887596768	0.395297308869054	-31.6748358987999	445.068257353609	2847
H300015629	300518	4.26217044249613	2.06000350784937	19175.5048207901	100817.047673792	4499	0.0984792391084758	0.790676864434839	253.288602987	1632.25549195891	2572
H300015954	300519	6.29013438370461	1.62115175285234	31343.739634	210249.693020486	4983	-0.00112283912795208	0.376880048393522	-3.18549460600005	402.824963805451	2837
H300011385	300520	4.86783936612734	1.94921769755099	23166.0475434	130846.379540518	4759	0.01596411764571	0.517208000077527	43.166974114	723.752746428523	2704
H300021647	300521	8.23900930874822	1.69875993355506	41532.8459253998	356733.862169909	5041	-0.0726018411539324	0.314871084940823	-206.7700436064	297.274284836569	2848
H300018413	300522	6.31860730335956	1.98514698545535	29716.4101477	206296.008009147	4703	0.00660259498244312	1.78302712359596	18.0514946819995	8688.83376897601	2734
H300012853	300523	9.49163282790605	1.90175042250195	48094.1035389999	474813.544535102	5067	-0.0761924988385289	0.476594246498847	-217.529584184	664.83760691151	2855
H200010272	300524	7.31923007529226	1.44978462116551	36940.15419	280979.551042819	5047	0.0143001020277117	0.297092228679792	40.8696915952001	252.754095480534	2858
H200002656	300525	5.01395884114653	1.82289857033069	22653.0660443	128591.347467967	4518	-0.346159901860979	1.09458245727257	-904.8619834646	3443.89034021785	2614
H300014025	300526	6.67752024637681	1.50345271690586	33173.920584	232746.78449884	4968	-0.0875700935310297	0.507235047839873	-248.348785254	751.157687654441	2836
H200014095	300527	6.99804081718412	1.71556254744171	34892.23151448	258848.88728908	4986	-0.0740682170348732	0.513198513600626	-210.0574635109	762.220227013082	2836
H300011466	300528	5.4826201208599	1.78223634537019	26141.13273626	158463.638906634	4768	-0.0698864902521421	0.617027455797791	-190.8600048786	1052.71200156912	2731
H300016188	300529	5.64321733926568	1.77897977926185	27358.31766076	169728.568206034	4848	0.00280041073835077	0.438798291943452	7.77674062040009	534.523758318618	2777
H200007453	300530	5.48394703528521	1.81532526762259	26350.3655045454	160335.138381534	4805	0.0298858386374273	0.683090510371604	82.2458279301999	1286.10937292677	2752
H300015366	300531	10.5275810135854	1.80564848225618	53469.5839680002	579461.517775633	5079	0.0533839686247557	0.410596822331691	152.8916861413	490.834420682883	2864
H300021756	300532	7.36540839847666	1.80761460111664	36746.0225000001	286947.605816409	4989	-0.0555624286793506	0.506337944268054	-157.4083604486	734.808809098415	2833
H300022769	300533	4.92481785378117	1.8074505017646	23314.0877198	130279.765785277	4734	0.032182577295858	0.625604180807641	87.021689008	1060.70231982485	2704
H300022292	300534	6.00557835978396	1.57552651935763	28910.854224	185573.632483451	4814	0.084848945563715	0.608614051657328	235.710370776	1048.63130079895	2778
H300017474	300535	6.59771775453855	1.44784510832366	33028.17507922	228402.33568595	5006	0.100696269379225	0.363615982307147	285.977405037	404.159735784693	2840
H300015787	300536	7.02766155223287	1.52036825518208	35250.7503460001	259322.613845241	5016	-0.0874225373940142	0.369838618278104	-248.280006199	410.025401660943	2840
H300021825	300537	5.1640316423101	1.5373295333834	24947.4368640001	140244.488875278	4831	0.006110742552	0.473041830042299	16.804542018	615.242495323867	2750
H300018928	300538	7.68491319458274	1.49898274922393	38585.94915	307809.355146337	5021	-0.0570654189516526	0.29642688495806	-162.2940514985	259.072655414168	2844
H300012162	300539	7.94009135841585	1.60723090908142	40097.46136	331420.038783043	5050	0.0236259054571828	0.26981539688481	67.5937155129999	209.805959145077	2861
H300012032	300540	4.44351857188918	2.01872263502094	19569.2557906	104899.638006254	4404	-0.0285387753950519	0.878187526111405	-71.51817114	1933.93043522209	2506
H300018416	300541	6.3002626926988	1.56437540345488	30978.39166	207202.786556136	4917	0.0532400666487064	0.807180093102928	150.190228016001	1845.33809936822	2821
H200005991	300542	6.20526879868924	1.43317214533633	30771.9279727	201131.729254625	4959	0.0286583052484956	0.486407344419082	80.959712327	670.45627183512	2825
H300016592	300543	5.09778448944724	1.99419044717034	24347.0187216	143105.053104775	4776	-0.00741902605722691	0.516020636597866	-20.1723318496	723.891353374874	2719
H200000370	300544	5.9776299156024	1.70410205677865	28925.7511616	186956.812435611	4839	-0.0587246628602149	0.631973953224562	-163.84180938	1123.52327031714	2790
H300011227	300545	5.10301378574833	1.60531192788742	24494.466171592	137362.748173719	4800	-0.0779442498295704	0.53517093668991	-214.034910032	802.872562405675	2746
H200014044	300546	7.16813634893531	1.33143873240481	35682.982745	264603.358374347	4978	-0.0239449517074974	0.321571383497498	-68.0276078010001	295.308077087537	2841
H300004815	300547	10.2323429366239	1.75036269793799	51826.8169740001	545824.693716031	5065	-0.0414361312736806	0.286654898392249	-118.548771574	239.921350469968	2861
H200015139	300548	6.18655763223656	1.50905214710118	30648.2065100999	200886.057608789	4954	0.039785338678914	0.437952415931237	112.8312204934	548.248601608606	2836
H200001501	300549	8.57420859573486	1.93975947756512	42819.5977270999	385931.158383812	4994	-0.0201633750485769	1.06764171948356	-57.1026781375697	3228.0917621013	2832
H200012135	300550	10.5685860717139	2.11401311922917	52906.341875	581512.830444168	5006	-0.146730210767927	0.620124210799108	-415.393226684	1149.23865990129	2831
H300005516	300551	5.66074351067078	1.70649392209317	27426.3023091999	169359.579394245	4845	-0.0456885795330909	0.483962992404844	-125.643593716	649.611746694291	2750
H200012859	300552	7.64169465039879	1.40100700564486	38323.0986717499	302695.000744764	5015	-0.0611318071728612	0.330906578529995	-174.347914057	322.840318812957	2852
H300016872	300553	7.27013327707877	1.69572302654842	36285.2351859001	278147.123939647	4991	0.015645586557158	0.400859047738874	44.3708834761002	456.244620894965	2836
H200002327	300554	6.34863752316111	1.45901135487377	31330.5261768001	209409.229641846	4935	0.0376106799376559	0.691287793057053	105.573178585	1344.89862782987	2807
H200002659	300555	6.96472356592636	1.42836885647892	34809.6883824999	252634.924238174	4998	-0.000204129533473987	0.412071820358292	-0.58054439320002	482.750573840503	2844
H300011377	300556	10.6809466933649	1.81960659367602	54088.3140551999	594477.830930128	5064	-0.0268036845672033	0.397717283314126	-76.5781268084998	453.811906903694	2857
H300021117	300557	7.64587121224369	1.78586436369706	38405.2110991001	309658.020423928	5023	-0.00179544857136842	0.291386720614649	-5.11702842839999	241.907010849525	2850
H300012994	300558	5.62046355435632	1.59227535438829	27287.3505564	165674.10356074	4855	-0.116365614697221	0.551930454160857	-322.449118326001	881.339406520263	2771
H300008505	300559	5.07979603411714	1.7113737868269	24195.0685105	136852.959799321	4763	-0.0518458948939839	0.494359478414221	-141.331909481	673.293755196115	2726
H200002820	300560	7.09335824259999	1.47773367438357	35466.791213	262494.95615453	5000	-0.0275448225219564	0.465730622209838	-78.2823856074001	618.383414828269	2842
H200010361	300561	5.4515943504938	1.52956723832677	25944.137514	152568.615805922	4759	-0.0797604792913641	0.84438909147099	-219.819880927	1981.82848268629	2756
H200010732	300562	7.46999795343557	1.4555019901766	37506.8597242	290810.965317477	5021	0.0665103437281095	0.45795968300254	189.2884382502	609.263156814491	2846
H300019809	300563	8.14021017003401	1.68471009129119	40692.91064	345434.409002322	4999	0.0344632115242478	0.350573318366961	97.358572556	350.42955305922	2825
H300011239	300564	9.68950299334255	1.849826266145	49048.2641523	492571.321686676	5062	-0.0436901323031468	0.330892338892719	-124.953778387	318.490413591944	2860
H200015802	300565	3.49195296852636	1.96114355779111	14502.08067829	66609.524667674	4153	0.00350985926900585	0.892511002564044	8.40260309000002	1906.23559600135	2394
H200001169	300566	7.90280749013353	1.60969961008596	39648.3851779999	326330.677655307	5017	-0.0790581910515248	0.588160350558077	-225.55301907	1004.43158308033	2853
H200007187	300567	6.97179540451706	1.62120125415095	34573.1334110001	254067.891839597	4959	-0.115740949630147	0.554679427963605	-323.264472317001	896.427532722099	2793
H300011453	300568	5.02138462995632	1.79878036149863	24137.7959162	136755.502866146	4807	0.0258913577829508	0.555778152050893	71.0717771141999	849.432533000792	2745
H200016329	300569	8.48812996493992	1.46534376077171	43094.235832	376688.825825579	5077	0.0199299852267645	0.308216493993024	57.0396177189999	272.924380649995	2862
H300019593	300570	6.07515896248467	1.62078965297372	29731.8279624	193479.291989147	4894	-0.0061836214943804	0.709587938546938	-17.1657332684	1397.36038942154	2776
H300016037	300571	7.24950942297029	1.45282393623293	36610.0225859999	276061.614832913	5050	-0.0497929030091228	0.328413044206665	-141.909773576	314.345358138615	2850
H300017997	300572	7.78919238985737	1.81792658414273	39319.843184	322949.436907933	5048	0.0108479665141553	0.292463710127562	30.8841606658	243.767702217254	2847
H300018423	300573	8.41305227325121	1.53588768487482	42334.4790390001	368030.067499113	5032	-0.154884417828361	0.639305571224622	-441.265706392999	1232.3558570022	2849
H300012190	300574	5.04502114533247	1.97847539980593	23671.2392139	137784.188152075	4692	0.0323115515179295	0.546193322422966	86.1425963468	797.825243589152	2666
H300018275	300575	5.3242224257094	1.74461942649289	24954.6305092999	147126.767259193	4687	0.0700151073149339	0.782312393806052	185.189958848	1631.12762473515	2645
H300022188	300576	5.56879871790655	1.79684555743064	27053.22417159	166335.532352392	4858	0.012537560870457	0.51635566401944	34.8418816589999	741.11600337519	2779
H300009499	300577	7.43825257407408	1.30535731471478	37756.570066	289490.489905961	5076	-0.00144121205213437	0.295758411435379	-4.11898404500003	249.916405709112	2858
H200012691	300578	7.22863946601942	1.5091516190102	36482.943385	275214.50421119	5047	-0.0554714864464349	0.298002943236444	-157.927321913	261.501639686421	2847
H300010797	300579	7.07222659830953	1.90780373219241	35141.893967	266613.541748649	4969	0.0114642388357169	0.395358083778633	32.0654760235001	437.404814563394	2797
H300019856	300580	4.99361501561836	1.7773807131768	23499.9522635	132213.196238319	4706	-0.0573446707027895	0.642608397152019	-155.00264490964	1124.66745737836	2703
H300018417	300581	7.10894482764375	1.45575963109381	35359.8915727	261910.479444606	4974	-0.0578232150509046	0.435053354512148	-163.0036432285	542.792259861747	2819
H200000952	300582	7.83848540746477	1.79738917665801	39482.4509974001	325751.957138585	5037	-0.0507868447384129	0.314384484113512	-144.640933815	288.736514813187	2848
H200000620	300583	5.94477344670865	1.95433047495784	29260.1749047	192740.415645433	4922	0.00613696914032718	0.495427333136035	17.2571572226	690.060916079121	2812
H200016176	300584	5.36844229028423	1.50474060341724	25687.9963590101	148736.670658988	4785	0.0350246671945985	0.63145247925799	95.9675881132	1095.48882055888	2740
H300012703	300585	7.4180210720972	1.49421222289798	37245.883803	287498.755138168	5021	-0.0557718134887325	0.592917435606009	-158.391950308	1006.88733789077	2840
H300013781	300586	7.51377608640508	1.63949279323328	37914.514132	298441.809855866	5046	-0.0415190014949141	0.522048966412005	-118.370673262	781.63973365587	2851
H300018723	300587	7.24417614515484	1.49322049029523	36257.1016065	273810.286543181	5005	-0.0971811889770801	0.736522474348741	-275.605851938999	1564.67298643142	2836
H300013069	300588	5.21992741190018	1.895602279781	24476.2396343999	144609.622126426	4689	0.0788919613369963	1.18470793159569	215.37505445	3847.23259868253	2730
H200005473	300589	5.33936230054042	2.04056793529317	24699.8900023	151139.779936554	4626	0.0255181334736644	1.33673813775335	67.8271987729999	4749.44135510329	2658
H300007423	300590	7.41000944358515	1.3811551148544	37368.6776239999	286520.320101525	5043	-0.0637417044985993	0.3402810936526	-182.046308048	342.187882773761	2856
H300013716	300591	4.30737401206859	1.79345136106739	19594.2443809	99028.2345163818	4549	-0.0953071526578966	0.736525056924513	-251.0390401009	1452.24711302266	2634
H200005154	300592	9.24646929310686	1.60144788348274	46814.874031	445854.479195922	5063	0.0102143508702344	0.265233565765431	29.202829138	201.355285263127	2859
H300022110	300593	5.24514110909091	1.62884666069672	25155.6967592	144666.992423786	4796	0.004872917427072	0.537541280705444	13.4638708509999	798.147244144189	2763
H300022749	300594	5.52537382018992	1.40195506024309	26764.910785	157404.947261286	4844	0.0618669530865177	0.567904968783845	171.618927862	904.954556706686	2774
H300018014	300595	7.66577920130659	2.48553732708709	37431.9998399801	317105.933153435	4883	-0.147852101485591	1.32226200110506	-410.437433724	4912.42965590112	2776
H300017419	300596	9.96162441391579	2.20425351051773	50395.85791	526600.082754876	5059	-0.0733153055016767	0.901310763428624	-209.9017196513	2340.36645478486	2863
H300018456	300597	10.9855723782823	2.07241951855786	55641.924096	633007.872778294	5065	-0.0401014655893668	0.58886484772104	-114.65009012	995.642886427158	2859
H300021659	300598	10.9583332615141	2.02644925341776	55438.2079699999	628281.01804122	5059	-0.0609949809104581	0.606021779867479	-174.384650423	1060.2725209752	2859
H300021751	300599	9.77907692039063	2.97524214490485	48318.4190636501	516238.741849944	4941	-0.127068022312433	1.30792804789258	-354.646850274001	4817.84969579844	2791
H300012096	300600	8.2262339655516	1.95889158276996	41312.1469750001	359110.250181735	5022	-0.128153921105159	0.952718481895139	-364.213443780862	2625.37296976008	2842
H200015432	300601	7.82254162779556	1.71178265010887	39175.2884720002	321121.835458078	5008	-0.0245395916230004	0.354143463324635	-69.5206630679601	356.888630968334	2833
H300018415	300602	6.32165429060419	1.52246158912812	31285.8670842001	209247.352096859	4949	0.0856913372228125	0.408535900682933	241.90664498	491.725568709733	2823
H300018418	300603	9.07032384777423	1.59944445896609	45641.8696019999	426856.956094505	5032	0.00931525007803159	0.342509940139729	26.5018864719999	333.885211764843	2845
H300018270	300604	8.37837526651264	1.90658078357216	41707.5520766999	367533.168011105	4978	-0.00363710617708482	0.404424964009563	-10.2057199329	458.821661284162	2806
H300018090	300605	9.65517927105208	1.90483827219964	48729.6897809999	488802.84168128	5047	-0.0125112674805294	0.186815193322929	-35.6821348544699	99.9460905503044	2852
H200006703	300606	4.33868024581654	1.73510950262067	19393.9006987999	97598.3275340228	4470	0.0592915583270124	0.844712751523839	153.209386717	1852.15689426093	2584
H200015382	300607	5.8699320674533	1.58214651899259	28604.1789646999	180100.117392099	4873	0.158893942666186	0.974790276920473	440.771796956	2704.98516950731	2774
H300014819	300608	8.23292857792648	1.92111954314905	41214.0404611	357784.20652085	5006	-0.0129373684263885	0.448274010436511	-36.5739405414003	568.356707454776	2827
H200010965	300609	4.05656133941433	2.01376752298906	17731.22961458	89649.3051669246	4371	-0.0692687226474535	0.928431963406163	-175.457674466	2194.70205481608	2533
H200001863	300610	9.53251508053956	2.16159262441073	48053.4085209999	481619.154074251	5041	-0.150266338836792	0.667076506143599	-427.207201313	1328.85946893457	2843
H300015111	300611	6.0851476846687	1.74023959494705	29847.6493933	196478.794188159	4905	-0.0312466039550554	0.431396542465433	-87.4592444702002	523.44893360363	2799
H200003743	300612	6.87649986987153	1.55554548642175	34258.7223517	247632.733881619	4982	-0.066402523619284	0.70276908078206	-187.32151913	1405.19257574563	2821
H200012420	300613	4.21778617194764	2.16479165186036	18364.24099266	97856.0052832878	4354	-0.00416467980884157	0.76170053458794	-10.174312773	1416.86074687915	2443
H300018419	300614	5.01276907237845	1.82446642726966	23815.66586287	135193.652560606	4751	-0.00298312546935784	0.763158134280217	-8.1290169040001	1586.51001036617	2725
H300017664	300615	5.74967187611158	1.64914804958367	28449.3764430001	177028.882542117	4948	0.010215474085775	0.504012524843029	28.8689297664001	717.925775990084	2826
H300015551	300616	8.38687405570019	1.92791392092588	42521.4514624	375462.781307185	5070	0.0351559862888112	0.395558842562739	100.546120786	450.873373324396	2860
H300012556	300617	4.74550493940449	1.83540676648535	21834.0682262001	119109.781407644	4601	0.0163637267170659	0.738737403177228	43.723877788	1458.36819731559	2672
H300018420	300618	7.65786993267356	1.68205898302264	37837.5353373401	303731.776952784	4941	-0.0444131561732086	0.516252877181162	-123.335334693	745.328995638567	2777
H300021668	300619	4.36155623340802	1.87908643061011	19465.6254697	100655.589565299	4463	-0.00377810578218863	0.81121902166078	-9.73617860070009	1695.24133595728	2577
H300011939	300620	6.3140038232054	1.26927472817251	31753.1252269	208589.755392649	5029	0.0116015097014727	0.503211511896638	33.0875056686001	722.319290103823	2852
H300021653	300621	8.0034727886274	1.321911213026	40465.5584193001	332698.351670132	5056	-0.0386972209271423	0.513006490553147	-110.6353546307	756.437315181813	2859
H300012548	300622	6.17026373728262	1.69384638154769	30086.2059829901	199626.764145135	4876	0.0245062948358808	0.415031068489019	68.2990437075998	481.564451343935	2787
H300018421	300623	5.51571935724648	1.777760751136	26161.0569114201	159283.822665368	4743	-0.0609816113254634	0.973313004852497	-164.5283873561	2565.004346174	2698
H200018049	300624	5.80865449223162	1.50277664196615	28787.6916634999	178407.817486759	4956	-0.0355325032275213	0.429509838346328	-100.0595290887	522.862909520441	2816
H300012702	300625	7.68670869906763	1.7181376260396	38748.6985519999	312728.022623352	5041	-0.00990017540966025	0.254979699695185	-28.26500079458	185.831631736291	2855
H300018684	300626	5.3653352861453	1.47084561666356	26139.9135140999	150787.257593459	4872	-0.0754717039927562	0.624635562626323	-208.377374724	1092.59465317307	2761
H300011585	300627	6.06653626629082	1.45295781373208	29914.09032908	191882.569848295	4931	-0.0288399522129446	0.388139837731968	-81.0979456228001	425.823132923186	2812
H200007668	300628	8.25158746209034	1.88050835116169	41290.9436603001	358408.000234131	5004	-0.0155792913804586	0.338463440360913	-44.1672910636	325.344051403285	2835
H200011413	300629	7.0554269988496	2.5077099467968	33731.9964814999	268053.190567994	4781	-0.842397854086093	1.9682308229325	-2283.7405824274	12422.1754369718	2711
H200001724	300630	10.5964601746406	1.76057819441485	53819.4212269998	586035.303122493	5079	-0.00300760324275236	0.240199447693095	-8.61076808399999	165.15120488547	2863
H300019559	300631	9.21252739041366	2.06135513957115	46320.5877189999	448090.336153836	5028	-0.0815156534493682	0.85614185084251	-232.156581023801	2105.71523477595	2848
H300018536	300632	4.477011025	1.81907038604106	20665.8828914	107792.499321306	4616	0.0438549065194854	0.714594615881452	115.908517931	1354.20847587222	2643
H200007983	300633	6.96749653392564	1.32986521447653	35213.7274824602	254287.964322916	5054	0.0287122457932843	0.37525110969351	82.0883107229998	404.801623596544	2859
H300017817	300634	8.62427013065085	1.54509298098651	43725.0495623998	389197.925051775	5070	0.0512099271363159	0.514867036316729	146.511601537	765.65471458407	2861
H200016204	300635	8.82477791194266	1.63131747122346	44335.6842295999	404619.757883746	5024	-0.0744586853911453	0.866648777305057	-211.909418623199	2152.60139034906	2846
H300009136	300636	6.06789412742094	1.94915966661276	28397.74451633	190091.073499079	4680	-0.244375372047995	0.997090199177514	-651.749117252002	2809.77894788916	2667
H200006757	300637	4.91846933997417	1.85702062120253	22841.37161484	128356.090273641	4644	0.0616664311577158	0.865685338257893	163.046043981	1990.74801783048	2644
H300011809	300638	4.05203851883029	1.76186256315637	17978.89490805	86621.2270847011	4437	0.031179407932988	0.762802570604097	78.2603139118	1462.34632440845	2510
H200007222	300639	10.2375932172115	1.84938157936843	51986.498357	549581.040438147	5078	0.0193912962944503	0.212834198975107	55.5560638836	130.811910965388	2865
H300015918	300640	7.3950985089903	1.48423603423466	37426.5935539999	287920.306610693	5061	-0.02153286359958	0.315722524268524	-61.5193913040002	286.012803077555	2857
H300015695	300641	5.71232707066201	1.52585687529674	27784.7588717	170037.857503147	4864	-0.0618933198112869	0.517949670772643	-172.187215715	756.721285111818	2782
H200001322	300642	7.42594076794394	1.514379088246	37092.57413588	286900.21851406	4995	-0.0474444171882934	0.442699962519131	-134.552367146	561.996291709485	2836
H200015855	300643	6.49873094693714	1.4300781725423	32357.1813848	220461.241200217	4979	0.0890339524602392	0.493732435697288	253.034492892	715.084112018205	2842
H200010211	300644	6.72838704431017	1.61351864808778	33406.441675	237694.95757381	4965	-0.104588086160314	0.511851480074566	-293.578757852	765.854217479656	2807
H200015129	300645	10.1508650326927	2.00278028974648	51231.4158200001	540283.343796458	5047	-0.0808293022559216	0.43332961576987	-230.6868286384	554.367063390483	2854
H300010821	300646	4.11823324512274	2.10398610580227	17815.477018401	92514.0160668928	4326	-0.0126451057447682	0.784658026293602	-30.8161227	1500.20617273109	2437
H300020582	300647	7.39076843379272	1.53894635883553	37005.5775480001	285355.644028266	5007	-0.0710464607500878	0.379924441491858	-202.127180834	424.870721874457	2845
H200010100	300648	4.19046974172694	2.00899646914969	18538.6381374	95537.1256817462	4424	0.0422975078471668	0.69918875273334	108.2393225809	1255.09469836128	2559
H200008914	300649	4.3342155221789	1.48132555125253	20011.0730659	96861.3094923513	4617	-0.0204542740676946	0.658943455888357	-54.3879147459999	1155.23328399259	2659
H300007158	300650	5.56044884684685	1.57431156450208	27157.232168	163108.705345184	4884	-0.015755614211526	0.56954470805844	-43.8793855791	903.768536416033	2785
H200015607	300651	11.0397271549101	2.04772274387269	55872.0591309999	638029.720674256	5061	-0.0506428815275368	0.317821128792619	-144.7373554057	295.91625786676	2858
H300013862	300652	9.25264757096646	2.3728614873368	45763.5948860001	451277.097310978	4946	-0.0603002015824121	0.834612825786167	-167.9963616086	1950.10152904257	2786
H300019760	300653	8.23268534072465	1.47074764325767	41583.2936560002	353265.820183049	5051	-0.10860164204965	0.450476083249651	-310.600696262	613.904903452884	2860
H300018503	300654	6.93030087628239	1.40040803971037	34505.96806301	248899.308953569	4979	-0.006387689156295	0.581825858666737	-18.10271106894	959.146561852233	2834
H200017488	300655	8.59745395270139	1.40932268144365	43442.9348230001	383532.865714972	5053	0.0300601417827911	0.458599923327306	85.9419453569999	603.660523755987	2859
H200015591	300656	5.02069052579091	1.62572147560393	23963.7558796	132926.85645617	4773	0.125392961124492	0.75184077833193	339.438745764	1572.16911788697	2707
H300020537	300657	7.09893327586207	1.45531163540664	35409.47918	261931.656697167	4988	0.144106342027189	0.6263280617066	408.109160621	1169.3751648194	2832
H200003684	300658	5.19917333952197	1.57427243697034	25231.5882167001	143208.275910627	4853	0.198383184298088	0.708196462862669	549.719803690002	1498.32714225876	2771
H300018424	300659	6.71699271736309	1.70491183987759	33114.7740966001	236758.940921656	4930	0.497413959060137	1.37719047654015	1381.31856431	5952.19755347263	2777
H300017369	300660	6.83431458739931	1.59089825145357	34110.0641057099	245748.385354704	4991	0.0422475724494209	0.326347771171086	120.3633339084	308.405226016809	2849
H300003094	300661	9.65248362471107	1.88977976377067	48436.1628288002	485446.317875063	5018	-0.0364957739870176	0.533396893166687	-104.012955863	814.371421156899	2850
H200014763	300662	5.91496958555848	1.53992554073233	29072.0755130199	183613.357925865	4915	0.0806817840645945	0.515788861979816	225.8283135968	762.594975331818	2799
H200001404	300663	8.90093332951855	1.43061482732445	45109.930114	411890.900503297	5068	0.0281743849012238	0.217292405886684	80.5787408175	137.260770885219	2860
H200015197	300664	7.09162507042256	1.27182740677299	35748.8819800001	261670.094250145	5041	0.0763707287132352	0.514735223871166	218.114801205	773.09654754168	2856
H300019618	300665	6.91486574582416	1.48114073018096	34525.9246689	249693.472925986	4993	0.081490495026941	0.50050061623397	229.884686471001	725.145861418281	2821
H300014071	300666	6.57203316302354	1.52836987130552	32952.1742794	228272.721363546	5014	-0.0370897081995575	0.366101807975167	-105.63148895234	385.502770838174	2848
H300014605	300667	6.15925852406231	1.76574260013339	30248.11861167	201614.610821712	4911	-0.00714886070977441	0.367195366190424	-19.9667679623999	376.594903612188	2793
H200006356	300668	10.9716824691066	1.65761157256787	55758.090308	625721.004336869	5082	-0.0351724158579678	0.25008405620834	-100.55793693793	182.282002090564	2859
H300018140	300669	11.5216142659198	1.93073141327938	58621.9733849998	694382.695769852	5088	0.00241203727104433	0.325535881027759	6.90566270699993	303.313128067949	2863
H300016930	300670	8.39538839285317	1.82661251969978	42253.98978123	371527.990272203	5033	-0.0215395866984345	0.258853982023354	-61.3662825038399	192.153138020971	2849
H300021750	300671	7.56360325331749	1.38298208330042	38188.632826	298498.671389381	5049	0.0363948537883217	0.500836632368091	104.0892818346	720.932247301358	2860
H300022429	300672	5.26893379831495	1.56603877661863	25327.7647685	145236.922448611	4807	-0.0361721344077705	0.724887971746494	-99.618058159	1450.20185735647	2754
H300017951	300673	4.78028785389113	1.85368451406345	22395.64859548	123152.556125634	4685	0.00605830296542749	0.718455280675513	16.2968349769999	1388.10134716246	2690
H200009631	300674	7.19505636206899	1.36747746704057	35888.9411340001	267548.617418328	4988	-0.134586265747324	0.613419268353583	-382.2249947224	1119.71023607253	2840
H200014654	300675	8.02961961065058	1.90682632265493	39987.5056610399	339188.037041616	4980	-0.118891563640285	0.850155270544044	-333.490836011	2066.27945818388	2805
H300009742	300676	5.28710820268964	1.81074445012087	25298.8127498699	149443.317906217	4785	-0.0245115808789141	0.501213521838542	-67.0391737038301	688.46503101965	2735
H300019080	300677	7.18949018831533	1.76261888049044	35933.0719612	273865.274414429	4998	-0.00286264875538298	0.386034427885024	-8.10988392399999	422.055160928571	2833
H300017682	300678	7.53315376099921	1.62969413723102	38147.8906457	300820.762684266	5064	-0.0203233113221561	0.302266137437933	-58.0637004474	262.117966416454	2857
H200006828	300679	6.12508849161542	1.8423822176892	29878.1816621	199560.860044175	4878	-0.00182759558370912	0.587317628188433	-5.02588785520008	948.254733341505	2750
H300013092	300680	5.26263377122166	1.7625333936831	25071.1872861	146736.850536261	4764	-0.0282112094191177	0.512140690587374	-76.7344896200001	715.326081187832	2720
H300021654	300681	12.1200003931591	2.08439630349326	61654.4420000001	769349.045913787	5087	-0.0167264625230769	0.323634790422241	-47.837682816	300.250321586154	2860
H300019057	300682	6.29162019703349	1.38665045923928	31388.8931630001	207077.918073447	4989	0.112798616213406	0.501400580365309	320.573667278499	750.394887858961	2842
H200001061	300683	5.97711245249338	1.4896096505794	29365.5534791	186420.633481609	4913	0.162549961559201	0.967389543156641	455.790092212001	2697.25526853743	2804
H200006865	300684	8.04588266445953	1.8394956818425	40342.0556796001	341550.156935467	5014	-0.0876380595135212	0.461355861524987	-248.8920890184	626.091386415112	2840
H300005725	300685	6.39831894545086	1.67148262722561	31434.9409790001	214854.190113417	4913	-0.0696830597531173	0.588807897291733	-195.600348727	986.455470984266	2807
H200000645	300686	9.81388638568319	1.83678480262412	49560.1262477001	503411.655452945	5050	-0.108296263167134	0.509788956076179	-309.077535078999	774.923218668311	2854
H300017660	300687	9.99772366180818	1.70821046168009	50758.4430310001	522280.568541125	5077	-0.113539372745267	0.457477337988152	-325.063224169701	635.882617854323	2863
H300012786	300688	3.55612885438765	1.90717035600043	14750.822488	67539.7034614748	4148	0.0963274638978264	0.994671742526972	221.553166965001	2295.90759619467	2300
H300014027	300689	4.61995805413764	1.70542069774761	21311.8665037369	111873.745698729	4613	0.0729037334996177	0.730586765128	190.716166835	1409.67853151022	2616
H300018425	300690	7.5980439906281	1.76528771702935	38104.1906129999	305142.147494459	5015	0.104028621645567	0.391949006340091	295.6493427167	467.201844578404	2842
H300018426	300691	4.03027690104249	1.69208839234311	18208.79103891	86319.3777669563	4518	-0.0213702567269879	0.731755705620061	-54.5582654240001	1367.67620936826	2553
H300017005	300692	6.17084924310064	1.47381983308113	30409.94507	198357.34444213	4928	-0.0148575318429283	0.429878244250357	-41.8090946060001	520.450372581225	2814
H200006089	300693	9.26559086796969	1.89882856895743	46457.672612	448532.408921464	5014	0.206989571110408	0.641259448239899	588.678340238	1290.93076928543	2844
H300015584	300694	7.31959717079377	1.6662160151647	36239.3255925999	278999.830334566	4951	0.181641015769368	0.648488361118524	508.77648517	1269.91871018318	2801
H200016725	300695	8.14500962634187	1.32824904584829	41124.1536034001	343862.538399174	5049	0.0401312076291112	0.553799838913176	114.694991404	880.828353848855	2858
H300014654	300696	5.29447316764251	1.82073149116682	25355.23199984	150115.117906596	4789	-0.0478365083484013	0.497259938656835	-130.163139216	678.794004828718	2721
H300018925	300697	4.66334374848665	1.78680424271939	21847.76546166	116838.103962066	4685	0.0181371174744937	0.658263623936323	48.3535551870001	1155.65080537382	2666
H200007651	300698	6.23112768848804	1.43372199504621	30744.384015	201712.253859914	4934	0.0434249314776227	0.723480188861491	121.285833617	1466.66547463479	2793
H300018427	300699	6.96879680918041	1.67901508417291	34690.6705161001	255782.853157311	4978	0.0860102572841615	0.470417223919428	240.5706896238	639.424998219503	2797
H200015360	300700	6.80254334036254	1.62011757728125	33774.6276849	242782.781337507	4965	0.0317735995303411	0.506008711061494	88.4894746920001	715.640395957114	2785
H300013433	300701	6.47028890442011	1.58771011083978	31911.4648766	218906.577280843	4932	0.0583410762086152	0.539117745923716	163.88008307	825.700367082852	2809
H200014908	300702	6.67298869749096	1.56911083913619	33244.8296909	234106.136837176	4982	-0.0332871881608741	0.516402511560664	-94.4357528123998	759.424027664294	2837
H200020236	300703	4.89327071245741	1.72447723936634	22978.7992657	126403.578566277	4696	0.126135774014953	0.829118390062089	337.41319549	1880.76722744848	2675
H300016013	300704	4.11737524077249	1.7166011858484	18495.24958155	89385.6005629533	4492	0.0516845637353512	0.710371027096788	133.191120746	1306.80306702207	2577
H300019781	300705	6.69727878780018	1.57140257525311	33580.1558420301	237274.296658109	5014	-0.0153928251432394	0.405965337175187	-43.7156234068	468.562407257389	2840
H200010025	300706	6.73891014828548	1.47685397677056	33802.3733038	238729.361301658	5016	-0.0181092113266101	0.511122794179658	-51.1766312090001	738.948161241856	2826
H200000546	300707	4.87383056432201	1.61181882432349	23370.0175559241	126356.125720999	4795	-0.105816991889781	0.679166442267396	-289.938557778	1294.09089322852	2740
H300004930	300708	6.96597740511597	1.68447777510161	35129.4240539999	259017.274634699	5043	-0.0243626149183888	0.560266125853606	-69.5552655919999	897.559816248454	2855
H300013504	300709	7.46689140320641	2.09572171923953	37259.788102	300126.726541808	4990	-0.0138099212505308	0.43313499641099	-39.026837454	530.52569600445	2826
H300015554	300710	6.47482682204913	1.53405779468652	32419.457898	221691.16214136	5007	0.0481799926252459	0.424484664589343	137.2166189967	519.60414084376	2848
H300018428	300711	8.94075567206955	1.72181990196646	45231.2829449998	419397.118918467	5059	-0.0257118471557578	0.497919969937192	-73.458747324	709.960550779646	2857
H300015467	300712	4.28996466994019	1.75943013126574	19369.19048478	97066.6559270891	4515	0.050572524828737	0.706434098324014	130.9322667816	1298.16073740404	2589
H300013459	300713	6.45579585782749	1.71806815687182	31885.17574181	220419.96743048	4939	0.0335888289211158	0.509108598855779	95.1235635046001	736.966410830124	2832
H300021655	300714	8.06106204844562	1.64055568966765	40450.4093591001	339576.128773741	5018	0.128575368416169	0.827244402299456	365.796923144001	1993.27638258891	2845
H200004855	300715	6.80830106994136	1.71161016532613	33680.6653929999	243797.958116403	4947	0.0707486601493598	0.384549549925993	198.94523234	429.761168326183	2812
H300020686	300716	6.06044960202496	1.67672451695691	29629.5381043	193310.470569365	4889	0.0422167338606234	0.419707127624735	117.826904205	496.444130667869	2791
H300015944	300717	6.54710699564012	1.29924873313499	33036.7019	224811.020602307	5046	0.00814504301670173	0.352585141547026	23.2133725975999	354.36616144958	2850
H200004143	300718	5.54089470012424	1.73039174377614	26762.5214016001	162747.573225366	4830	-0.0281429708697936	0.605546442749771	-77.7027425715002	1014.24151036294	2761
H300015387	300719	6.6352070990344	1.37166513493277	32983.6144893	228203.995265896	4971	0.186211382112206	0.862081323971782	529.398959345	2210.70963428695	2843
H300022181	300720	4.89420997292165	1.61077455340286	23301.33368108	126391.890274914	4761	0.053868848	0.565733003489494	146.631004256	878.765318076896	2722
H200000838	300721	5.54669075972465	1.68978256428173	27500.4927867148	166690.774100773	4958	-0.000938311593625719	0.500676302625297	-2.64228544765002	705.657558716734	2816
H300015956	300722	5.41957999090334	2.132681377888	25737.5853768	161082.372895606	4749	-0.00718713782652613	0.725244595669909	-19.4268335451001	1421.33683635802	2703
H300018388	300723	8.1578532009911	1.51743121124166	41156.3693990001	347361.921536214	5045	-0.0254830631843433	0.286850095305934	-72.7541453913	236.689615347155	2855
H300015269	300724	7.10981624596174	1.80866337346186	35300.2376612	267216.753727276	4965	0.159465138266405	0.483494832561839	447.140247699	726.552891902339	2804
H300021640	300725	5.597853285567	1.8642752448463	27149.588435	168832.21991492	4850	-0.0244974276665462	0.515873591813529	-67.808879781	738.030575203133	2768
H300014518	300726	6.71736828140096	1.58486035417907	33371.885622	236647.268861712	4968	-0.117819331890922	0.835872265286499	-334.842541234	2024.40774754624	2842
H300018429	300727	7.23206920618102	1.73807902459734	36037.4008544	275675.193932111	4983	0.0482173860052336	0.972613367321176	136.358767622801	2680.85117033269	2828
H200000130	300728	4.07027486779141	2.11269360561975	17563.23605452	90742.6263158721	4315	0.053512587767328	0.941673841682707	126.7713204208	2106.60697130162	2369
H300018430	300729	9.36549329033531	1.6222481326212	47483.050982	458042.226936797	5070	-0.0581359673896469	0.281918557367889	-166.210730767	236.811154224503	2859
H300012377	300730	5.47270599606078	1.53885262404578	26285.4068990799	155223.763593246	4803	-0.108181846754463	0.632230616384008	-296.959169341	1128.9450668428	2745
H200003073	300731	5.047116280289	1.77729366005034	23524.608982427	133451.318016537	4661	-0.0506632815417749	0.743051659868634	-136.436217192	1493.23487726076	2693
H200014639	300732	6.33086247549221	1.89123268398904	30869.2854305	212865.910969029	4876	-0.0198910076415706	0.642578699882857	-55.217437213	1146.91632534777	2776
H300014607	300733	6.90160911146183	1.30600140555273	34984.256586	250091.845865834	5069	0.0142896637185819	0.570501901901209	40.9113072263	932.086675071183	2863
H200015367	300734	6.97956107698527	1.89975367165875	34541.8477700001	258944.584958873	4949	0.000128245407366589	0.483472390295992	0.360369594700114	656.591302285208	2810
H300013687	300735	6.73646422378853	1.5086043311857	33641.9023335999	237990.975421648	4994	-0.0802368761027906	0.444563851328786	-227.150596247	577.538614928186	2831
H300016229	300736	7.94796944856292	1.69410255926865	40097.5058679999	333169.948282217	5045	0.0113841641902593	0.24149170707088	32.490404599	166.751827898737	2854
H200017796	300737	8.33961201872512	1.57501805833849	41864.8523340001	361587.168063039	5020	-0.00103616640381354	0.410713742254026	-2.93442325559994	477.552478284816	2832
H300003150	300738	6.22530397559294	1.77086679035592	30709.4245116	206642.102541297	4933	-0.0213688559727891	0.573736654973954	-59.683214732	920.328469955482	2793
H300021173	300739	8.40409550898206	1.47207075897849	42104.5185000001	364704.859361776	5010	0.0129783068733686	0.636326501963986	36.7934999860001	1147.99647340004	2835
H300012382	300740	5.80925034863523	1.53585421209194	28093.534686	174607.407026512	4836	0.019820102431718	0.805012698843721	54.8025832237003	1792.28380362125	2765
H300012614	300741	8.95863939088397	1.4180660860493	45402.384433	416932.877808982	5068	0.00522249223031152	0.248950585829915	14.920660302	177.082504825024	2857
H200011470	300742	5.82748451107208	1.54072075298909	28210.8525180999	175887.597016632	4841	0.0186148267193933	0.624069489091477	51.544455186	1078.99232003247	2769
H300018431	300743	7.59773980382618	1.64796619520134	37768.3645648199	300451.695904767	4971	0.0992189873382946	0.668318077719748	279.301449357299	1284.5824421291	2815
H200017331	300744	6.46361971636946	1.62788062946065	32259.9260044	221739.370536088	4991	-0.0969783284388987	0.798465980213735	-274.7396044674	1832.1795014514	2833
H300019925	300745	5.68457563431553	1.74656407584335	27780.5211249	172825.14843823	4887	-0.0571204147751971	0.504702833842066	-159.3659572228	719.530936489237	2790
H300018215	300746	7.06007698491765	1.57390017828672	35575.727927	263647.318962466	5039	0.000424605409638976	0.292432178223859	1.2113992337	243.893797277529	2853
H200007137	300747	5.36551290693415	1.52342110594958	26076.3927277	151190.046603908	4860	-0.0965302764693386	0.86474778183946	-268.5472291377	2105.52338582555	2782
H300018422	300748	9.26709893491123	1.77267731854194	46984.1916	451335.900868812	5070	0.00942524159685202	0.310470294736529	26.9467657253999	275.74175536282	2859
H300017026	300749	4.35844919612135	1.84565203796969	19647.888976115	100987.112437225	4508	-0.0251499876828528	0.850543601779299	-66.2953675319999	1907.89067049736	2636
H300018293	300750	10.337148461387	1.84764984140215	52471.3655900002	559729.381502942	5076	-0.00537301072926999	0.310922672286077	-15.3829297179	276.760515747438	2863
H300018569	300751	8.52114207562521	1.79640350919646	42929.5137769998	382063.215396603	5038	0.0496816862062127	0.382274499868447	141.5431240015	423.221144246354	2849
H300014242	300752	5.93147585580869	1.70979598696828	28898.1503694999	185648.573880582	4872	-0.0197929891627606	0.439230625489593	-55.0640958508	537.610254377782	2782
H200014549	300753	6.5255326286028	1.7717314411575	32647.2397408998	228742.067725589	5003	0.0121632888454244	0.427150474917776	34.53157703216	518.234482641133	2839
H200006106	300754	8.21064724281175	1.59160216511512	41348.8195148	352255.220113529	5036	0.0434383383661872	0.542582705397073	123.842702682	844.408098981903	2851
H300018817	300755	6.07454745977269	1.47968301464038	29929.2953343	192592.213889873	4927	-0.0131031077192651	0.508295536753966	-36.7280109371	724.418167304197	2803
H200001545	300756	5.50532957852238	1.51198493556517	27273.4027319999	161472.116367379	4954	0.0435267571819473	0.505122879878915	122.48429471	723.065829339619	2814
H300016957	300757	4.76012868368886	1.71444434075074	22091.757221	118798.049225322	4641	-0.0944829443196874	0.860429265569196	-253.875671387	2012.53618845857	2687
H300011522	300758	4.85233986810722	1.70359177118423	23354.3117852001	127288.56449627	4813	0.0134661072170368	0.513296574107769	36.9913965252	723.996012344377	2747
H300019532	300759	4.32353698312908	1.9272609786391	19758.5640128999	102397.678309034	4570	0.00745144455090979	0.725336375885258	19.6569107253	1387.5060794072	2638
H300011465	300760	4.77343059322906	1.84929474292616	22129.6242302099	121485.42031635	4636	-0.0150366855471273	0.575763294761045	-40.0426936119999	883.064084575783	2663
H200010958	300761	4.26053516776655	2.04362444553247	18980.6841724	99469.5619192592	4455	0.0866647895094638	0.75702960152731	219.781906196	1471.84018022556	2536
H300011642	300762	3.68818343412013	1.90620141497213	15136.304813629	70734.1452001338	4104	0.0413203881082123	0.910508542919098	96.6070673970004	1941.42515184372	2338
H300013532	300763	7.36609427248162	1.97404926380691	37073.5524734	292696.334870412	5033	0.0167810665659649	0.378570043784503	47.826039713	409.107799123311	2850
H300014079	300764	7.79896827211822	1.24217491975661	39579.763981	316510.498053422	5075	0.00177410163246075	0.37390415067378	5.08280117700004	400.40857238992	2865
H300018901	300765	6.94279206916601	1.75054806676056	34630.6468410001	255715.635467038	4988	-0.0436013561754843	0.3358965907865	-123.7842501822	325.598824095367	2839
H300014202	300766	7.14985995931802	1.41373353328749	36063.8936348001	267930.943219904	5044	-0.0181925168532914	0.43760983037607	-51.9578281330001	547.684491861231	2856
H300014167	300767	5.36019542959249	1.77016013915141	25648.5351306001	152471.666519648	4785	0.0268363287146002	0.425750219279777	73.1558320760001	495.905588072702	2726
H200003394	300768	5.6470928292658	1.34501602758178	27535.2246355	164313.176649308	4876	0.0253806139523638	0.967803429913659	70.329681262	2596.28744718832	2771
H300013454	300769	7.63598996284669	1.43811565019306	38653.3811919299	305623.872702338	5062	-0.00578902139873904	0.435127467906203	-16.5276560933999	540.460375588523	2855
H300019889	300770	6.10184678843314	1.75306181211528	29752.6049404	196527.812273947	4876	-0.0189877989514244	0.783270571539642	-51.988593529	1680.17165037468	2738
H200003165	300771	6.06451644015309	1.78668197823306	29315.8724717	193214.650192716	4834	0.0281319968327247	0.830872053508696	77.0254073280002	1891.6503652939	2738
H200017099	300772	7.24717400834821	1.63803567707039	36460.5324359998	277732.122223872	5031	-0.0187162184490348	0.310978405000734	-53.3225063613001	276.421150414436	2849
H200016139	300773	4.38806629185527	1.81460289896865	20009.58229086	102815.174366057	4560	0.0965056093329554	0.811246444135484	255.353842295	1765.37257595512	2646
H300014893	300774	5.56459024195437	1.83149187153168	26593.1767662999	164007.275844195	4779	-0.0490588996878888	0.618085498370801	-134.077972847	1050.2828125857	2733
H300011624	300775	6.83944722951182	1.4816418794692	34183.5572531001	244766.363456582	4998	0.0311968197649154	0.404845773043738	88.4741808533002	467.416896436097	2836
H200004260	300776	5.86790635952429	1.63286745896342	28864.2313825	182485.2545815	4919	0.0903388750305864	0.511049759270078	251.05173371	748.215148415953	2779
H300015295	300777	7.31595630200276	1.50315985485833	36894.3676309999	281309.927685778	5043	-0.160134337813268	0.570789762124495	-456.222728430001	1000.9380373639	2849
H300018432	300778	7.39887238294327	1.23889149931781	37305.1145547999	283752.971495484	5042	0.0617066455476207	0.548682565883297	176.3575929751	870.98959398327	2858
H300010876	300779	5.76265678312766	1.69085449043774	28484.812479	178277.321030742	4943	-0.00513689294507443	0.425551480873511	-14.496311891	510.940817368815	2822
H300014772	300780	5.73809464300413	2.07944993701634	27887.1399650001	181029.908846941	4860	0.0802662262132102	0.53040495716177	221.7755830271	794.832943238692	2763
H200016667	300781	3.53667980641057	1.91439669706803	14316.47985635	65464.7150533628	4048	0.0369628435344219	0.878549409606702	83.757803449	1751.33405908112	2266
H200011816	300782	5.77479415786204	1.85310511662392	27874.9314000001	177544.468114068	4827	-0.116540828401375	1.08116791749485	-322.002308872999	3266.09468561845	2763
H300011497	300783	6.74816097956556	1.92490664158895	33551.8563904	244832.203278065	4972	0.0183952208149718	0.671631614309997	52.0952653480002	1277.99133464888	2832
H200006458	300784	8.98017347875913	1.53051207931256	45448.657976	419989.717159373	5061	-0.00559828809604201	0.359029376554686	-15.9831125141999	367.976052144796	2855
H300014631	300785	7.00307063800992	1.43863294097368	35190.4299559999	256839.062411813	5025	-0.0146398105828251	0.396219225919428	-41.7673795927999	448.346019592101	2853
H300013523	300786	4.03543562698091	2.11467321582502	17977.8657182	92466.1076908304	4455	-0.0120823345286396	0.778329185386433	-30.374989005	1522.73315500995	2514
H200005638	300787	5.55634075333197	1.47997965763326	27098.273854	161247.340161383	4877	-0.30028617454909	0.973530565092848	-841.101574912	2906.30410561354	2801
H300010854	300788	5.94971107330057	1.68670935021623	29058.388882	186781.096617487	4884	-0.105194977920583	0.551383207135876	-292.336843641299	875.32948721981	2779
H200010376	300789	8.68341060610869	2.28759549725708	43781.756276	406554.98941596	5042	0.017508490848178	0.446819565520702	49.9692328807	570.469842805489	2854
H300012050	300790	7.92823916204985	1.49125857532714	40069.3207249999	328916.282624453	5054	0.00078025922079245	0.232030609277247	2.22529929770007	153.494454892413	2852
H300015655	300791	4.67025648105651	1.80917320458105	21571.914686	115861.585656605	4619	-0.0183210535822544	0.561839265373019	-48.1110867070001	829.497766099054	2626
H300019846	300792	4.13508827294275	1.887377925776	18492.1147566	92393.102660501	4472	0.0448219015709741	0.621128097853923	112.727082451	974.954128648293	2515
H200002117	300793	5.58532085816434	1.73154590263211	26714.5896646001	163547.192171186	4783	-0.309687439833517	0.960999445521076	-842.659523787	2772.93529184667	2721
H200010559	300794	6.9492578239448	1.88692754067544	34245.9425564	255526.44579253	4928	-0.0799943031817539	0.937816811909835	-226.223889398	2504.44417602041	2828
H200007104	300795	9.72092506341854	3.23986760475642	48283.8347899999	521490.361018545	4967	-0.0590452405604937	1.30759715487196	-167.393256989	4855.48622038962	2835
H300017501	300796	7.98904929259036	2.25503332970879	39569.7611462	341306.560468238	4953	-0.440832361408272	1.0461343615953	-1247.114750424	3644.72354627594	2829
H300018265	300797	6.26499108289263	1.47177877318025	31274.8354858	206747.734028576	4992	0.0651009844709814	0.526133561135213	185.082098851	798.761588485472	2843
H300018759	300798	5.77268821865531	1.72972407889537	28118.76431307	176891.633518172	4871	0.0152283917830642	0.543297482216781	42.4415278993999	822.995937768822	2787
H300016358	300799	6.86244750940272	1.6857877179658	34010.2898565999	247475.345460358	4956	0.11695992470813	0.477929333364151	330.879626999299	684.661370328334	2829
H200003623	300800	6.85346951860187	1.3775219161638	34411.2704529	245362.377625463	5021	0.0417427468085933	0.417620409039984	119.0085711513	502.027141886783	2851
H200010655	300801	7.80253644526717	1.48874909400426	38989.274617	315288.240002706	4997	0.00592754587799085	0.422925772403787	16.81644765586	507.364248885017	2837
H300018433	300802	5.87077313723934	1.59782424512552	28772.65914561	181427.661758715	4901	-0.0223550717485461	0.592479530003779	-63.0413023308999	990.968482438522	2820
H300011539	300803	6.45893399094731	1.62795680758298	32249.4574167999	221527.131588817	4993	-0.0741813489598094	0.418414797273565	-210.37830565002	511.932268712149	2836
H300006437	300804	5.82609126539885	1.78289394120881	28338.1079149	180558.473648557	4864	-0.056646104812482	0.424510172461122	-157.4761713787	509.720907356723	2780
H300021656	300805	10.1988807047694	1.83518166724869	51749.1206960001	544868.423412129	5074	0.0333891540045199	0.316221810358114	95.2926455288999	288.470994553666	2854
H300021662	300806	6.32667014415376	1.47553991018779	31437.2239463	209709.365312067	4969	-0.0208052065905687	0.423469210496229	-58.8995398579	508.718484529222	2831
H300018127	300807	4.09150665902804	2.02083777330099	19111.42760432	97265.8106856282	4671	0.00370101802326454	0.896324424779748	9.863213032	2140.28737588197	2665
H300011787	300808	6.76294100718134	1.63980444637185	33902.6232690001	242758.501772113	5013	-0.00362846115789473	0.356903429232207	-10.272173538	360.522835750207	2831
H300009651	300809	6.77591691032112	1.54762771254358	33547.5646229999	239171.510535408	4951	0.148230225122587	0.786171104556188	414.748169893	1790.20603536498	2798
H300019617	300810	4.18701504418275	2.1573197759821	18029.2867802509	95524.488176002	4306	-0.0620918011055885	0.904992705823021	-155.539961769499	2060.46329754272	2505
H300011336	300811	7.35070876557735	1.74526564029779	37113.7285574	288188.176309609	5049	-0.0512914282806384	0.307355041547446	-146.2318620281	276.731737522761	2851
H200015049	300812	8.83343069154814	1.79700693344857	44732.4930219998	411490.988101196	5064	0.00384109965629367	0.307214961708673	10.9855450169999	269.877569055803	2860
H300013183	300813	4.64171999620176	2.26920015411745	20799.5473029801	119614.401268908	4481	-0.0169861512577881	0.912969295667171	-43.62043643	2140.36864704234	2568
H300017829	300814	5.15452278577643	1.76925103431461	24762.32746287	142672.56815152	4804	-0.0235405357756373	0.456764943785678	-64.6423112399001	574.222631717722	2746
H300011805	300815	6.37526883586012	1.69733639608118	31538.454931	215315.311714653	4947	0.0112995439611348	0.319191580322581	31.8647139704	287.56898062706	2820
H300019191	300816	7.70720806097607	1.64387635213165	38690.1844660999	311756.293163025	5020	-0.0734409897237792	0.331994265486615	-209.086497743599	329.042186663497	2847
H200008153	300817	7.10359143369891	1.39228163606901	35624.51104	262781.350498289	5015	0.00469919092269848	0.353199646325254	13.3738973659999	354.976568514493	2846
H200007892	300818	6.14514066981833	1.77497382317134	29767.0614046	198180.806487652	4844	0.0715132329070118	0.83020700618156	198.8783007144	1930.31984149314	2781
H300015052	300819	7.41537265044844	1.97822846181206	37202.9245872998	295503.102942529	5017	-0.0502375824467111	0.348566078312077	-142.825446896	352.47340488343	2843
H300014962	300820	5.24669793643167	1.52110857951078	25231.3703762999	143505.991348336	4809	-0.0120916358227272	0.446189040203941	-33.2519985124999	547.685800291607	2750
H200002912	300821	5.01470718201181	1.57218868693473	23779.7414571	130967.136295694	4742	0.0894370915031356	0.897104089907448	242.463955065001	2202.68174836406	2711
H300013628	300822	4.68690673363889	1.80332815052036	21986.2794875	118299.485820204	4691	-0.0740016718597992	0.602679292479461	-198.990495631	991.06725128147	2689
H200001601	300823	8.5588660975321	1.64435086735837	43350.6567840001	384724.964474838	5065	0.012693975114846	0.409392417429628	36.2539929280001	478.96434967058	2856
H200008677	300824	8.91879367196189	1.93233325343681	44915.0449320001	419388.264440177	5036	0.0350476304703612	0.835757796471715	99.9207944709999	1994.2016060162	2851
H300016935	300825	8.33509018669059	1.64269016766634	41833.8176470001	362229.369633818	5019	0.0876608211638535	0.69801616804694	249.307375389999	1407.03963018947	2844
H200008082	300826	9.22734497701149	1.78950838065775	46561.182754	445791.902342058	5046	0.050869188085175	0.485577529493956	145.28240117126	680.558106352338	2856
H300017069	300827	9.61086367014574	1.90833580687128	48803.9657170001	487537.403234977	5078	0.061880859504366	0.423480423249022	177.164900761	524.221800653834	2863
H300014066	300828	5.28701364772062	1.70726615423764	25282.4992634	147604.375320122	4782	0.00910238927340892	0.441402934710635	24.8859322735	532.714814700569	2734
H300018757	300829	3.71948974818894	1.93178183513123	15197.8351111	71772.5175145505	4086	0.108244707414773	0.912630133086858	247.663890565	1931.63633407549	2288
H300010870	300830	6.83331376715169	1.43881137734512	34282.7351698	244648.699960172	5017	-0.0249117900491918	0.349903532098824	-70.89895448	350.086630519251	2846
H200013516	300831	4.3626046499544	2.02004353174625	19143.1092039999	101415.303570302	4388	0.017901337972422	0.737947532352809	44.7891476069998	1362.76275349331	2502
H300015224	300832	4.94768488655427	1.95918972897579	22887.9902852001	130995.27644051	4626	-0.00263385079903625	0.608239963532239	-6.83220897270003	959.313522464416	2594
H300019560	300833	5.11897601478788	1.59793332913315	24612.0366791001	138262.575608765	4808	0.00560213123765808	0.638048952532569	15.5010971345999	1126.14332366047	2767
H300013104	300834	4.68440682003599	1.62917568734679	22124.45341103	116173.13621858	4723	-0.0438857715645281	0.699047791271809	-119.018212483	1330.00165114574	2712
H200003627	300835	6.22457582911545	1.42798726502533	30892.5698399	202411.39406017	4963	0.068322517225	0.857552437540401	191.30304823	2071.44422239291	2800
H200007417	300836	4.39788603579895	1.71627264063923	20036.7687791	101536.596160402	4556	0.0745873500961918	0.693305457896589	195.8663813526	1276.37435647467	2626
H200015937	300837	7.33374295756973	1.85322964977706	36815.389647	287232.159970497	5020	-0.0437225775108772	0.315753869147679	-124.609345906	289.494983042003	2850
H300019836	300838	4.94419429198912	1.76115530869139	23638.19291	131697.791600526	4781	-0.118201992419536	0.732429023045161	-321.273015396299	1495.51593844206	2718
H200012881	300839	5.54548308539331	1.52835776682202	27000.95714278	161104.402616573	4869	-0.0253514997571736	0.621076113305641	-70.6799813230001	1076.83678938136	2788
H300003568	300840	6.62376008658095	1.71142449804994	32973.077711	232983.258738793	4978	0.0263246551546319	0.623678979409565	74.7356959839999	1105.8797734607	2839
H200004422	300841	8.80342856835245	1.5262662286696	44562.9554130001	404096.336581555	5062	0.0128035747936842	0.251758509608723	36.4901881619999	181.043511913363	2850
H300015620	300842	7.37177613590308	1.64382131604608	37102.1492920002	287105.950089528	5033	-0.0496663578852086	0.370307338158171	-141.6981190465	398.125329918914	2853
H300018473	300843	6.94775432526275	1.76932687673933	34377.4884014001	254333.01428363	4948	-0.0134926298634596	0.807112243733218	-38.1436646240002	1841.45633002739	2827
H300021665	300844	6.56407811617966	1.87286995073558	32078.64975377	227705.100935985	4887	0.00304923303321427	1.03415434212744	8.53785249299995	2993.48712805342	2800
H300021924	300845	7.78090396459527	1.57020279848966	39316.9077330999	318376.975313103	5053	-0.0824371447831114	0.56198010651939	-235.275611211	920.434588897809	2854
H200008576	300846	8.80278866866505	1.6802852934115	44049.1544979999	401880.661491546	5004	0.0953950524698199	0.492612875028471	270.444973751939	713.51865058184	2835
H300014444	300847	7.23468977792334	1.67037529101008	36441.1324113999	277691.501746852	5037	-0.042480040397855	0.331502428229504	-120.8132348915	317.560394857196	2844
H200004753	300848	7.99331042223104	1.86019574790058	40342.2377010001	339928.845272206	5047	0.00316677554018234	0.243694053072195	9.03164384060002	169.340343763153	2852
H300012292	300849	4.39305051001315	2.02265231480032	19702.831537409	104900.126915485	4485	0.0273438050748702	0.695782075596532	69.50795250032	1232.03097427344	2542
H300004394	300850	6.3210428829007	1.75756409948262	30878.2944829699	210269.85373524	4885	-0.0496446213144312	0.905414867793807	-136.572353236	2261.16431051914	2751
H200001316	300851	5.9606913862368	1.8589471833269	28194.0702569	184398.084340416	4730	-0.38774479066227	1.59231968764965	-1058.543278508	7329.77498630168	2730
H300010930	300852	5.00399923409334	1.67682527577053	23263.5924392999	129479.980237908	4649	-0.281316970507435	1.08018590881579	-756.742650665	3350.41404589651	2690
H300018173	300853	9.24841510658804	1.49658772970349	47028.1908170002	446323.245636891	5085	0.0301456407993368	0.219498317045554	86.3672608900999	140.589716459835	2865
H200004667	300854	5.26411832990636	1.57996123511709	25294.0885752001	145143.192438473	4805	0.0678122055009113	0.543689665073029	186.008879689	823.144627504068	2743
H200000995	300855	8.33451893449721	1.63896922521549	41772.6088997	361615.248845247	5012	-0.053444706536998	0.424164645851407	-151.676077152	518.52697337601	2838
H300015094	300856	5.77178633770828	1.4834120974988	28056.6533875999	172631.494356254	4861	0.023057829199928	0.674954242156684	64.0777073466	1267.03214300826	2779
H300017188	300857	4.98146157232083	1.72391767458909	23632.05369909	131817.851838611	4744	0.0112255892571849	0.626594592750522	30.4662492439999	1065.52218768117	2714
H300019662	300858	6.0995231851313	1.57484294642436	30192.6397663999	196434.871159385	4950	0.0241288556510872	0.495095912113414	68.3570480595301	695.829110271446	2833
H200003136	300859	7.74248082131475	1.61497982800713	38867.253723	314019.320788904	5020	0.0356972522024631	0.360239325366912	101.4515907594	372.304850569114	2842
H300011928	300860	7.7400273277844	1.62063430428768	39056.1778960001	315546.35247469	5046	0.00554953725008771	0.302300487036014	15.8217307000001	260.536719001183	2851
H200016277	300861	12.0500132854052	1.98844678835189	61262.2675429998	758308.916350027	5084	0.00572668175481216	0.288828597931429	16.401216545782	238.930993115979	2864
H300014004	300862	5.17103898700101	1.60022219264918	25260.5254515	143129.674787434	4885	-0.0499370051800143	0.574578073179827	-139.6738034885	930.046225700921	2797
H200006006	300863	10.1873250700059	1.72046243830842	51659.9254300001	541283.607825942	5071	-0.0961662223756983	0.454451316001207	-275.420060884	617.770040857099	2864
H300017423	300864	7.35422842925091	1.53299922949065	37109.4366540001	284767.461121121	5046	-0.109219030282616	0.471924682227056	-312.257207578	670.617913887044	2859
H200001624	300865	7.93744901264853	1.72994402283862	39409.4343477999	327666.169936159	4965	0.107246017398499	0.627714442068264	300.074356680999	1134.27088160211	2798
H200004982	300866	7.09783119624471	1.53881437990451	35155.5579150001	261254.302584081	4953	0.250187611814628	1.18583211248165	699.5245626337	4105.33522791556	2796
H200013926	300867	7.39550498415364	2.06162736510707	36962.7339107999	294596.868905879	4998	-0.0067859643212304	0.385913788459034	-19.0821316712999	418.770180581896	2812
H300015271	300868	3.08133485803373	1.93005658022688	11330.06827299	48605.2695624423	3677	0.0272294831535599	1.01831553811966	51.2458872949998	1951.92945169073	1882
H300019683	300869	8.57437109021956	1.89044343087891	42957.599162	386235.442173947	5010	0.0178784632016248	0.611776555715039	50.6139293237998	1060.09056743974	2831
H300017540	300870	7.05512865103339	1.55518714215946	35501.407372	262635.008356357	5032	0.0208929105791244	0.273999763682644	59.6492597034001	215.5127810508	2855
H200006543	300871	6.85139931037259	1.83998078508481	34017.1975759999	249871.171405999	4965	0.0461094401698247	0.540817804447195	128.968104155	823.731624791758	2797
H200012712	300872	6.53581169355037	1.71204840739614	31920.9043113	222941.628572171	4884	0.266939627393453	1.36993056846894	742.092164153799	5413.47023557161	2780
H300015190	300873	5.23603068848567	1.63182438194097	24860.6737089299	142811.803288056	4748	0.0323493612862373	0.797828508610875	88.3784550340003	1741.22331548662	2732
H300018435	300874	4.6652479199869	1.74772872112754	21357.5049777	113618.757032833	4578	0.0543124800755288	0.74877348212978	143.81944724	1491.88278366308	2648
H200015448	300875	7.11472673274478	1.51852080043568	35459.798036	263777.099739076	4984	0.0670261129751066	0.537849617764485	188.477429686	825.805205542341	2812
H300012219	300876	5.81250287628385	1.59815189261719	28748.6392260999	179731.520629379	4946	-0.0572068107078611	0.413700394672819	-161.552033439	492.39272732397	2824
H300015218	300877	5.8421358506891	1.44057873654596	28825.0982873	178637.43268937	4934	-0.0260463361068892	0.362007237091949	-73.3464824769999	370.814016909908	2816
H200000984	300878	7.02824296382847	1.55988866060024	34916.3110442999	257486.283250388	4968	-0.0237511477898658	0.436599681881349	-67.2157482453202	540.858400567636	2830
H300018434	300879	7.08218681716298	1.58537423430486	35198.4684813	261771.271021231	4970	-0.0108422389109328	0.517837130091169	-30.8028007459601	761.895004299819	2841
H200008348	300880	8.69640198166764	1.74336517288955	44116.8472529999	399073.279699213	5073	0.0721506111890949	0.43372517995514	206.422898612	552.909679037841	2861
H200003391	300881	7.37847366051171	1.37003109065993	37202.2641963	283957.808823436	5042	-0.0659597615225027	0.430696875561791	-188.1831996237	541.457944630222	2853
H200000821	300882	9.89455780123608	2.09028421769699	49631.1019310002	512989.786670748	5016	-0.06700661629856	0.580081830057161	-190.767836602	970.447276764071	2847
H200014592	300883	6.13333142426169	2.04112418811268	29531.99080782	201185.516040162	4815	-0.00120938019931429	0.505363545162756	-3.3511925322999	707.440759265021	2771
H300002390	300884	6.9759740411373	1.67538133456009	34593.8552699999	255242.459517461	4959	-0.0536212738007825	0.348180892119838	-150.729400654	348.738415983296	2811
H200002485	300885	5.76377738107038	1.8032361242492	27677.6589839	175139.086967929	4802	-0.0521554673143691	0.817185864354666	-143.010291376	1837.87866042335	2742
H300011537	300886	6.27923601196512	1.54582927623812	30962.912775	206204.1065179	4931	-0.00971436879184398	0.351462991256318	-27.394519993	348.486574744271	2820
H200008136	300887	8.28811064626389	1.41153322218892	41705.7727719999	355685.954716148	5032	-0.0669502410084329	0.505833032584915	-190.54038591	740.69850150829	2846
H200010382	300888	8.55641342165416	1.6237323574736	43346.7903941	384246.965897206	5066	-0.0186825569579832	0.452646466741074	-53.3573826719999	585.954444441722	2856
H200020463	300889	9.0532588337763	1.60541464818924	45646.5310399001	426242.31293522	5042	-0.00608509060919903	0.471435531585114	-17.3972740517	635.300537929162	2859
H200002468	300890	8.14490013440432	1.83814702476124	40814.0945735	349354.43464533	5011	0.000190843354310958	0.374599571779488	0.540086692700012	396.979073104753	2830
H200019147	300891	5.40364919333057	1.83482120091689	25942.9197771801	156345.967955402	4801	-0.0857756064355425	0.68162288769348	-235.539815272	1295.55736451543	2746
H300011089	300892	4.99866141142186	1.86323004555607	23413.7300511	133294.934410952	4684	-0.096522876519849	0.74650506277746	-255.303008395001	1498.06395509575	2645
H300011548	300893	4.54863851141504	1.69439703377464	21119.3286085	109391.286675887	4643	0.0553567443163381	0.845199873358687	148.743571978	1927.01251031868	2687
H300021996	300894	5.94148541635617	1.64139731918932	29024.1562588999	185605.001453011	4885	0.127292454459547	1.25383261972111	354.000315851999	4415.48911149352	2781
H300016680	300895	5.84550536960605	1.65687117273629	28637.1308057	180844.599657583	4899	0.101337807916601	0.87592445921045	283.847199974399	2177.0466961094	2801
H300017386	300896	4.57220326864906	1.88402011121091	20442.32081413	109332.853099267	4471	0.0722418362651562	0.777143898518719	184.9391008388	1558.87514345529	2560
H200004705	300897	7.72110845804405	1.25435221805229	38922.107737	308451.748667194	5041	0.0760543879524308	0.363536587153422	217.439495156	394.247221589967	2859
H200015626	300898	5.76214997973694	1.60919954996416	28038.6218014	174160.774371946	4866	0.0340421463562366	0.870409597671983	94.4329139922003	2104.07518126515	2774
H300018436	300899	6.59208675421349	1.62816684137314	32854.960383	229792.319704241	4984	-0.117937210728652	0.66291633243023	-334.234055205	1284.40332695459	2834
H300017643	300900	6.98560309986075	1.4249508606361	35116.626783	255516.034296951	5027	-0.05440338304085	0.364735703843194	-154.8864315173	387.035798252305	2847
H200007295	300901	7.72799345400713	1.29860524149899	39150.0148380001	311092.550670851	5066	0.0334970489918853	0.261067725860038	95.7680630678001	197.998817194662	2859
H300018437	300902	6.45524645288717	1.49394132023362	31637.1628656	215161.800642255	4901	0.0396015202628941	0.472692316023292	110.567444574	627.994168422964	2792
H300016457	300903	6.79735967295064	1.40705854235986	33748.8907761999	239231.144582398	4965	0.0251987716403805	0.483807540736347	71.5141139153999	665.857910200517	2838
H300019641	300904	5.29179075332504	1.56214971522742	25543.4739663	146947.663765086	4827	-0.0406022783492297	0.827241040993144	-111.20964039854	1878.20471663015	2739
H200002051	300905	5.66248330389953	1.56916668182494	27734.8432224999	169105.891800663	4898	-0.103922211674124	0.616549754454285	-290.7743482642	1093.45159177995	2798
H300018132	300906	7.01565227440369	1.45301339587622	35001.089197	256086.375699375	4989	-0.0765877680489958	0.436855421133249	-217.35608572305	558.067440985237	2838
H200020126	300907	9.0713638857029	1.79116883201444	45556.389434	429367.388799985	5022	-0.0256762669418538	0.30415861291873	-73.1260082503997	265.260581688833	2848
H300011044	300908	9.04303977234635	1.92727774339282	45323.7153389999	428477.016336469	5012	-0.0258781416257537	0.3307841781987	-72.9504812429998	310.228233121562	2819
H300016260	300909	5.45691896146957	1.62944117022386	26809.8428577	159340.88556991	4913	-0.00782797025748126	0.476143762608798	-21.94180063172	635.421257007622	2803
H200005893	300910	8.11488349741036	1.89813465953687	40736.715157	348656.728883451	5020	-0.244885637414958	0.797749586037895	-697.4342953578	1982.63497453503	2848
H300021077	300911	11.1377608621101	2.07099654883061	56056.350419	645924.608150375	5033	-0.0116496144789769	0.397794183930003	-33.2479997230001	451.846653407607	2854
H300012718	300912	7.94773770089372	1.67014893397138	40016.8593239999	332085.328342639	5035	0.0261843294606188	0.24386675971554	74.4682329859998	171.025943779743	2844
H200008481	300913	6.95661467939554	1.66385490179176	34066.542085	250541.957449881	4897	-0.129828655431097	0.544775098493419	-359.885032855	869.100514822963	2772
H300003913	300914	10.1153836461477	2.03698492315506	50941.072042	536180.250701886	5036	-0.00354608266543862	0.286246878694652	-10.1063355965001	233.475135978835	2850
H300018438	300915	6.25050686130646	1.44991033184893	31002.51403208	204206.434688491	4960	0.0434906563598165	0.758025827899736	123.165538811	1632.05808408908	2832
H300011358	300916	7.41107239816478	1.47952290546325	37151.705932	286305.190372666	5013	0.0983197715628029	0.600377898841115	279.9163896393	1053.37232203844	2847
H200010047	300917	6.60183887457288	1.42444217963378	32844.1484010001	226924.198407961	4975	-0.0431705781163553	0.457582812122038	-122.4749301161	599.094750474689	2837
H300013857	300918	10.1085282162642	2.45651557146227	50653.8348917001	542268.407716451	5011	-0.0963239868737527	1.3041072537513	-274.1380666427	4864.88542135371	2846
H200009840	300919	11.1423227998408	2.95809390128574	56001.314392	667955.077803376	5026	0.165430391333918	1.68875716863932	471.642045693	8205.94113588602	2851
H300017462	300920	6.01179151869255	1.45672729212737	29427.719484	187298.648659734	4895	0.0687770968423916	0.485273994360962	192.0944314808	670.702149408536	2793
H200020162	300921	5.87454757723562	1.63095173571244	28773.5340333001	182057.532097831	4898	-0.0295693769550844	0.52105413656111	-82.2915760659998	757.739114231671	2783
H300017634	300922	9.50688976824457	1.52127502075622	48199.931125	469962.505646765	5070	-0.0339330220314226	0.279169442355444	-97.0823760319001	226.190050183595	2861
H300021799	300923	7.38274297445624	1.73328435791167	36994.9250450002	288175.439040071	5011	0.00325160826928269	0.3916458861405	9.15652888630004	431.812771313183	2816
H200006933	300924	5.63115236150061	1.42397685100723	27468.7612194	164569.921630262	4878	0.183573800638153	0.898592910137083	512.905198982999	2349.41748303351	2794
H300022680	300925	6.06868370783278	1.66349596491053	29906.4733121999	195127.014500607	4928	-0.0062624526259298	0.544074653985566	-17.6789037629998	835.471333844341	2823
H300016218	300926	6.99321882714143	1.54519092654816	34861.1958533	255691.844335404	4985	-0.0164058792718066	0.342487640255945	-46.4942618562998	333.067400548512	2834
H300022392	300927	4.83677011549841	1.76214089368812	22563.5325888001	123616.995553809	4665	-0.0291161742955095	0.577632655311799	-77.1578618831002	886.110516149158	2650
H300013304	300928	9.49820943189501	1.74261642367322	47766.495233	468964.763486929	5029	-0.135952855126316	0.620879288454618	-387.46563711	1150.94117740856	2850
H300022030	300929	9.12005744980082	2.00212673360881	45782.6883980001	437659.467400937	5020	0.0307812747300353	0.932164548132264	87.111007486	2460.88646487744	2830
H300019814	300930	8.49553461203743	1.92235977278851	41781.0392220001	373122.876548602	4918	0.00819536576968389	1.12140788376895	22.8158983027999	3499.96433570335	2784
H300011646	300931	8.48770533657109	2.11188524797852	42031.1168267	378829.488189441	4952	0.1233844169795	1.38838280175089	347.820671465209	5474.91162499114	2819
H300010558	300932	6.42397063578621	1.66858283447668	31252.6171430999	214308.091256424	4865	-0.0976003719378162	0.849485801154677	-269.96262878	2021.64469237305	2766
H300022654	300933	7.32851131968376	1.9048393372167	36151.54634	282832.349002561	4933	-0.224223766864189	1.06610307911327	-627.378099686	3319.67552425923	2798
H200012140	300934	7.34424110598394	1.76694330360921	36574.3207078	284155.50889511	4980	-0.0760364174320766	0.633702895994095	-213.814405818999	1145.0972634738	2812
H300017863	300935	8.2062309248509	1.67498126700614	41277.341552	352840.569268863	5030	-0.0372720422677214	0.296517465022661	-106.0016882094	253.914871284822	2844
H300018439	300936	6.80876429805729	1.61559394696906	33996.1601402001	244501.679290636	4993	-0.0304532583974585	0.581441710507191	-86.2740810399999	960.054205298955	2833
H300018922	300937	9.07143944327057	1.85950520005297	45765.4119913	432599.102842444	5045	0.0166014633572134	0.271334251313205	47.0651486177001	209.426880341946	2835
H300018482	300938	4.81172219410711	2.01185065354837	22013.62903804	124436.929335863	4575	0.0716164239988502	0.805968300626558	186.847250213	1707.49875530583	2609
H200008787	300939	6.72217765641952	1.47912769214589	33456.2781959999	235785.631754958	4977	0.0907314743477649	0.623289960873291	257.768118622	1126.70034736664	2841
H200005651	300940	7.22025905669385	1.3098235233093	36296.242278	270691.066921973	5027	-0.032731287372007	0.427565497296901	-93.12051257336	522.966005994821	2845
H300008995	300941	6.47089314077143	1.5473297761015	32043.8628331001	219206.242148215	4952	0.0684941526343973	0.429171028087707	193.153510429001	532.455213460447	2820
H200016082	300942	5.11891597863513	1.65839532933816	24678.293933	139582.438968634	4821	-0.0858429103382171	0.608659132198312	-237.8707045472	1046.61016516981	2771
H200008474	300943	8.44227603764611	1.38144503220056	42608.1671619999	369339.646482072	5047	0.0384031169768503	0.491589137628546	109.487286501	692.935311738953	2851
H200005122	300944	7.02264377326141	1.49502330402645	34818.2678278301	255595.656083548	4958	-0.0499125069160071	0.392194394212219	-141.2523945723	442.196977947855	2830
H300015054	300945	4.91456673398304	1.71309578465475	23196.7549844	127850.836315657	4720	0.0124725831340843	0.491639872008577	33.7757551271002	654.729601381227	2708
H200011250	300946	5.67211542898491	1.75918264809413	27436.02233	170586.36884609	4837	-0.0908692970143678	0.849125634423432	-252.980122888	2029.57104259183	2784
H200006974	300947	7.77150507569719	1.52867172800641	39012.9554799999	314917.967698586	5020	0.00189905700147836	0.31946691839564	5.39522094120003	289.858123767849	2841
H300018440	300948	6.03262046435965	1.73986060328043	29722.7210279	194217.463219604	4927	-0.134588043482793	0.558202582274366	-377.7886380562	925.167718384918	2807
H200016403	300949	6.12515249313039	1.84015020131487	29780.4914216	198870.139860545	4862	-0.0766325799173505	0.696951613170636	-212.8853070104	1365.2182377106	2778
H200003371	300950	7.79929037225988	1.37607695861906	39136.8390880001	314739.702272468	5018	0.160961736316667	0.620169588847583	457.7751780846	1167.13142422908	2844
H300011907	300951	6.88763224666534	1.50654402624067	34596.576775	249686.805182596	5023	0.00556020457203089	0.415385207807597	15.8243422119999	490.978144191866	2846
H300020749	300952	4.66164345560693	1.82531404020428	21583.4091994601	116036.927802053	4630	-0.082075240764706	0.792167885522745	-217.663538508	1681.44670824957	2652
H300010867	300953	5.88126800631492	1.50789438057913	28871.1446429999	180958.482026882	4909	-0.0952957467646849	0.465975885670346	-267.685752662	635.220254779939	2809
H300022853	300954	5.82165862402382	1.57069733078715	28328.1908644999	176919.450009851	4866	0.0499389044065962	0.536731085612744	137.0323536917	797.047394027126	2744
H200015452	300955	7.26637191481702	1.34529791009869	36339.1259459999	273102.736517592	5001	0.0413707143444405	0.395994299001218	117.947906596	451.792320949485	2851
H300015253	300956	4.93411935774973	1.69150130034106	23461.7375461	129365.047182265	4755	0.0632039679441655	0.51939185703942	171.1563451928	741.079468592033	2708
H300017034	300957	4.74117085849666	1.74834521082109	22013.256296	118557.861602738	4643	0.0358531473532404	0.512684742918439	95.1542530755001	700.741077290235	2654
H300017989	300958	6.22401960635464	1.66224807073575	30852.4651887	205720.116461625	4957	-0.0677159220720314	0.471230830923971	-191.0266161652	639.140502211421	2821
H300001504	300959	4.6896153970976	1.58830007684027	22055.26121255	115292.414493879	4703	0.121228048746053	0.695689619448824	324.0425742982	1332.48842153166	2673
H200006059	300960	10.0358438835278	1.61693057519476	50751.262519	522550.479968777	5057	-0.021667310339867	0.289286853179274	-61.903505641	240.35102152213	2857
H300018235	300961	4.74582482622242	1.95173055695703	21550.790535876	119570.281587877	4541	0.0649335206527011	0.688589581375894	167.0739486394	1230.3769326768	2573
H300019916	300962	5.6985096272992	1.54749825916841	27387.0372687999	167572.073431989	4806	0.0647446691915973	0.527510934180588	178.760031638	779.592847590094	2761
H300012870	300963	6.53711272312664	1.80725348144128	32365.2450922	227742.772952932	4951	0.0621534533739745	0.426529840521177	175.7699661416	525.23433202027	2828
H200002340	300964	7.49145976508191	1.48221347873604	37502.247584	291942.347642393	5006	0.0376137419215065	0.558339653325352	106.860640799	889.370027034928	2841
H300019536	300965	6.91839780986332	1.41511997233094	34930.9905419999	251775.434240311	5049	0.0662024423307666	0.540960118991282	189.140377739	848.295255518046	2857
H300012755	300966	8.0173881302893	1.46662374170301	40736.34909	337526.1264801	5081	-0.0012096626760824	0.227576016961385	-3.4644739043	148.281375773847	2864
H300019586	300967	5.71231694759037	1.65358891246318	27499.0937857001	170243.996306042	4814	-0.0319706527468491	0.711387018959895	-88.7825026779999	1407.69289287025	2777
H200006753	300968	8.11042904355642	1.77445801763385	40592.6973629999	344980.292735921	5005	0.116140940908006	1.09688582461682	330.769399706	3463.80815366785	2848
H300018441	300969	6.61025571100121	1.57396829275485	32747.2067923	228737.854970357	4954	0.151653437727337	0.858827425645492	429.937495957	2155.51610558357	2835
H200002706	300970	6.25702707174651	1.53353179559622	30953.51292393	205308.574303731	4947	0.00281994317495544	0.562137773799664	7.9043007194001	885.45114228317	2803
H200011887	300971	5.82101022138517	1.70879604031144	28744.1484732	181735.942618265	4938	-0.0312510134605974	0.470772883693052	-87.8778498511998	625.740072514697	2812
H300011922	300972	6.90604275828539	1.53396326238935	34799.5494590001	252181.808629756	5039	-0.0303183505263841	0.3232115023518	-86.5285724023002	300.663975084044	2854
H300020027	300973	6.0397031935617	1.63595763280155	29268.401676	189739.410561262	4846	-0.13033031791	0.766328559168902	-362.3182837898	1679.21509811245	2780
H200002500	300974	8.19682032116068	1.45216995001138	41525.091747	351054.775530093	5066	-0.0153926669238029	0.345016086015612	-44.0384200690001	341.121113615235	2861
H300022100	300975	6.09615371721527	1.83517483156756	29816.2878308999	198233.54187313	4891	-0.141214654146253	0.636327891606156	-392.01187991	1178.99191218243	2776
H300022408	300976	6.88435077386634	1.66497430207755	34614.515691	252234.012781755	5028	-0.0718776589541024	0.338749374723949	-204.9950833371	341.890063622467	2852
H300020036	300977	6.83024074306392	1.69127223892925	33973.617456	246272.764219876	4974	-0.0841839608065747	0.505290734164841	-238.1564251218	742.090308379169	2829
H300008714	300978	7.12107381133571	1.61327624172644	35932.938452	269011.527845915	5046	0.0487633578580883	0.324881064705139	139.2681500427	308.129883851029	2856
H200017543	300979	5.99417668747178	1.60175557950534	29233.5997047999	187741.329527653	4877	0.098045216243946	0.532373964437144	275.310967213	822.558584010261	2808
H200019158	300980	7.10128926637292	1.39691122800748	35456.737307	261529.742065638	4993	-0.0206829798662565	0.719001823191927	-58.8430777194996	1471.46159045817	2845
H300019686	300981	5.73984799265011	1.59376470889127	27723.4658045	171394.55458681	4830	-0.0396166685435251	0.89365272802626	-110.134338551	2223.71479168573	2780
H300007452	300982	8.20195788571992	1.17210891449057	41698.7538910001	348994.64850064	5084	0.0676314158724609	0.623907117893112	193.7640064746	1127.94543689702	2865
H300005143	300983	7.21005638634089	1.62905005524875	35999.811537	272808.461059285	4993	0.131868479146724	0.727552265425668	370.286689444	1534.6649056706	2808
H200010571	300984	8.12174850707592	1.61403393209089	40746.8122599999	344002.570999004	5017	0.0227797457147079	0.374390331737379	64.7400373212	399.692391923762	2842
H200007215	300985	7.11027150221149	1.5058968812556	35366.490452	262742.747692709	4974	-0.013161231335178	0.4002735089313	-37.3384132979	454.872168711471	2837
H300019891	300986	5.79330258415031	1.52448970285558	28364.0094519999	175697.606296017	4896	0.0176607845725135	0.377014037711006	49.5385007259003	399.434284095125	2805
H300010920	300987	4.6572845623367	1.92175063824062	21246.53217338	115795.491770825	4562	-0.178073227179977	0.790979823574963	-466.01763553	1719.68326096942	2617
H300014650	300988	6.64744395698067	1.67855769400044	33376.8161079999	236014.645319461	5021	0.0223291675208492	0.374137981864676	63.526481596816	399.519422072995	2845
H300016032	300989	8.15760685341222	1.65431848433781	41359.0667468	351263.691688224	5070	0.00710018787622374	0.339040615527816	20.3065373259999	328.782053166746	2860
H300018457	300990	9.85033439984239	1.4187004444819	50010.1477479998	502833.199491478	5077	-0.106208470197065	0.604593338418221	-303.968641704	1078.07425742683	2862
H300022723	300991	4.10300535263534	2.08108505851355	17811.14623579	91875.3995321519	4341	-0.0292467575244069	0.886374307340982	-72.7366859631999	1955.27661222501	2487
H300021658	300992	6.34539458656748	1.47557155956896	31555.6472790001	211058.625836877	4973	0.0925606293492782	0.56169654101091	262.964747981299	920.368714451308	2841
H300016816	300993	3.68155288992248	1.80021996422095	15197.4503296	69324.9654324976	4128	0.0710487461140538	0.865284530708733	166.325114653	1763.81571749954	2341
H200009914	300994	6.80585828467359	1.41055117876848	34192.6320222001	242704.243119154	5024	-0.0251475091580758	0.462933522777975	-71.6201060821999	611.934367492202	2848
H300018442	300995	6.59868921904763	1.58855730242524	32980.2487168	230236.412621591	4998	-0.00477695590446081	0.321843068292229	-13.5999934599999	294.862072458734	2847
H200014369	300996	4.35465592073168	1.99866448924582	19521.9224926401	102915.320323885	4483	-0.0807361463289123	0.755044298021807	-206.3615900167	1473.245623525	2556
H300014315	300997	5.22743843052609	1.68258681518056	24642.1447615	142158.261251841	4714	0.144684834540531	0.903255562400654	392.674640943	2270.27103311705	2714
H200010289	300998	6.09111742677228	1.47110641145167	29986.571092	193303.69209894	4923	0.173314508645669	0.855675610989748	484.240737155999	2128.90678364721	2794
H200000946	300999	8.80130572741872	1.85374049386566	43848.1051340001	403037.057222766	4982	0.146609880324911	0.69281202119679	413.1466427556	1412.69897509658	2818
H300018926	301000	10.0300334029703	1.75926234869407	50651.6686849999	523664.604080961	5050	0.142110169770918	0.630198537960002	405.582424526199	1190.70689995099	2854
H300015298	301001	7.69558771779188	1.64470330987155	38754.9797467999	311862.267744471	5036	-0.0363046973062347	0.286730457162479	-103.0690356524	237.066229814353	2839
H200008247	301002	8.84780873968761	1.89292617116715	44185.9568459999	408839.660414519	4994	0.0069427964302227	0.252417092824115	19.6411711011	180.320656036978	2829
H300018443	301003	5.68266132760825	1.65708841458565	27560.9074389	169934.375681521	4850	-0.1203668409448	0.600087580853581	-334.499450985599	1040.63462305479	2779
H300012865	301004	5.01782599333054	1.61638791460511	23849.7269463	132089.377204548	4753	0.100140831766569	0.725393629676541	272.8837665639	1460.68448792404	2725
H300019543	301005	5.80422731139036	1.50155527220941	28638.0575544	177344.074208139	4934	0.123539476637265	0.635397481302537	348.751942547	1182.41057744959	2823
H200000966	301006	7.25664034005994	1.43908487695545	36319.484902	273920.549546593	5005	-0.0868626274263543	0.454568378173199	-246.60299926342	607.843365261806	2839
H200000983	301007	6.29934280773932	1.57611360717603	30929.773186	207031.858574517	4910	-0.0306954473694084	0.576273309572831	-85.087780108	922.835767096498	2772
H200003210	301008	5.37213942806544	1.65657218325306	26189.179711819	154067.308754004	4875	0.0139759575680345	0.539340387406266	38.8252101239999	808.338744024165	2778
H200011022	301009	4.11729091041529	2.0119368040207	17646.7088420399	90001.8412930293	4286	0.123791432571606	0.862447541024707	299.946641121	1838.65259758879	2423
H300011754	301010	6.99188450701474	1.67286071221669	35085.2764562	259352.089561186	5018	-0.00590582987136826	0.362861994190773	-16.7902743243	374.301966349126	2843
H300017447	301011	3.3624675177193	1.91186925901214	13416.2453957	59692.4579223158	3990	0.0176973526868131	0.949706471023587	38.6510182679999	1969.62423865219	2184
H300019591	301012	4.86444518927963	1.71101761402751	22823.9768281	124759.26804511	4692	0.0420266686410258	0.723232666784388	113.093765313	1411.79912311809	2691
H200004717	301013	8.29651600217434	1.39252998024885	41972.074455	358030.156195081	5059	-0.0247928800587823	0.357611905651912	-70.8580512079998	367.127863022625	2858
H300011564	301014	8.70280828092328	1.67973486469288	44114.5351760001	398219.750743764	5069	-0.0403449928534779	0.25978820770301	-115.4270245538	197.678053264732	2861
H200004406	301015	6.12172131441961	1.54452984638723	30112.7471456301	196074.091328433	4919	0.0963105453570402	0.575436972604924	268.128558274	947.352023046689	2784
H300014865	301016	4.29089083900368	1.61401136985947	18691.1204947	91546.4751187873	4356	0.0277637042715847	0.93226681274929	71.1306103438001	2227.79478063392	2562
H300018758	301017	7.24365791959094	1.5660074260537	36124.122045	273898.345722192	4987	-0.0208253156890309	0.550932091441879	-58.6649142960001	855.951408335636	2817
H200013888	301018	7.06539863909473	1.44409962555399	35277.535405	259660.285893901	4993	0.0626438462211268	0.362444499246352	177.908523268	384.092990854381	2840
H200007194	301019	7.81815894134025	1.5116944028919	39317.5213160001	318880.716825792	5029	-0.0283988620567673	0.48489206259218	-80.9935545859002	672.628135336498	2852
H300012201	301020	6.82763936024264	1.54667151695064	34329.3707033	246414.11573804	5028	-0.0042037121064042	0.310407099509816	-11.95956094272	274.076976310941	2845
H200007259	301021	5.3098749960901	1.7491671804976	24988.2717316	147079.950571305	4706	-0.0141855980961838	0.586410729563867	-38.2869292616	928.324736021938	2699
H200012141	301022	6.9760891812588	1.54877123555553	34692.0914984	253941.422492127	4973	-0.047077801980427	0.636612342542962	-132.288623565	1144.64610419506	2810
H300015679	301023	8.67526760835305	1.5368027777737	44035.6583800001	394007.066853713	5076	0.0662295314065665	0.34423928139093	189.615148417	351.707076751224	2863
H300016566	301024	6.0690200341483	1.37716270513677	30035.5801489999	191670.801233592	4949	-0.0251632830548092	0.670358041285691	-71.1617644790004	1272.18765086309	2828
H200005387	301025	7.4272033456864	1.46318173332587	37277.133592	287607.891469919	5019	0.0253358875414326	0.405464836407935	72.1566077180001	469.879887153268	2848
H300010604	301026	3.82769236487864	2.21145924138354	15927.02793026	81308.4594252759	4161	-0.0116526938716061	0.856812032888646	-26.2651719866001	1654.293874919	2254
H200004022	301027	7.14716598833232	1.51310240610139	35528.562128	265307.240945602	4971	-0.0198886908270995	0.475068261030004	-56.364549804	640.500369628317	2834
H300007367	301028	5.50079262513955	1.50181063089302	26607.3339278	157268.710731929	4837	-0.0400167185523088	0.604290184940045	-110.926343827	1016.31563340178	2772
H200006045	301029	8.22015480510491	1.27691143480007	41544.6623850002	349742.486841189	5054	0.0395870738911445	0.419420407690811	113.100270107	506.88620302461	2857
H300013448	301030	4.78872999279199	1.57895690169293	22468.72112618	119291.793830338	4692	-0.044714872026762	0.825805049345504	-121.8033114009	1862.40710572703	2724
H300015669	301031	5.27548234588971	1.56755194300812	25348.6926720001	145531.061210233	4805	0.00567107612189779	0.660719358175368	15.5387485739999	1195.79876388915	2740
H300020870	301032	6.61237918675893	1.15381787635032	33458.6386850002	227976.230962726	5060	0.057689917834885	0.380833512668539	164.993165007771	424.171118070614	2860
H200003645	301033	5.61882074391781	1.63524950077425	26790.5373070001	163278.379873549	4768	0.00548238041942522	0.748115873953918	15.0710637729999	1538.07601295325	2749
H300018710	301034	6.23602634022732	1.66573020787187	30724.9017783	205269.257790179	4927	0.0113848263159586	0.557290331560456	31.888898511	869.966087793092	2801
H200011551	301035	8.59379872686363	1.73243108441722	43347.1207783001	387652.075319912	5044	-0.0522819021744918	0.421980854180675	-149.212548806	515.828667094666	2854
H300014215	301036	7.16963985775625	1.47813594943615	36235.3598411001	270834.708553874	5054	-0.017430198677295	0.313150572988071	-49.745787025	280.64162067915	2854
H300012468	301037	6.24157816876012	1.69304615178466	30808.429841	206438.933127043	4936	-0.0326702988063897	0.358158491657148	-92.0322317375999	364.236175002169	2817
H300019578	301038	6.69007805329593	1.53302218331509	33390.179564	235110.190999262	4991	-0.0173317719184164	0.473681756994196	-49.0315827572	635.380626948106	2829
H200003257	301039	4.47761959356359	1.87546392094036	19965.7057677	105079.248152562	4459	-0.0201967657513534	0.792198098551508	-52.2288362329999	1623.34353726706	2586
H300016632	301040	7.10963037456035	1.69317696487957	35576.5903943	267279.249407304	5004	-0.0360724571251234	0.391744044860882	-102.2293434926	438.449466415739	2834
H200006277	301041	11.5100368822881	2.51414599008908	57446.5940794998	692753.857613686	4991	0.03503380134599	0.647514217635452	98.7252521929999	1184.55544383999	2818
H200017424	301042	5.9929999052451	1.4553047794955	29707.3005303	188532.221141234	4957	0.064900153962963	0.47488113559766	183.991936485	651.042376416266	2835
H300012187	301043	6.5254325002812	1.46147779196197	32490.1284189001	222644.73642359	4979	0.0551945066815255	0.308034660099511	157.02837150894	278.521044083975	2845
H200004867	301044	7.53184032068349	1.31955618788777	37907.752334	294276.999473725	5033	0.122738912188869	0.67589201416237	349.5604219139	1343.4997180897	2848
H200001401	301045	6.70148953218623	1.54882193219507	33105.358289	233703.129109214	4940	0.10940191987442	0.727654298404317	306.653581408	1517.15363045995	2803
H200001245	301046	8.92193292394536	1.5573613463694	45046.8393330001	414148.16875003	5049	0.114023891120392	0.483935408532068	325.4241852576	705.260129255283	2854
H300016611	301047	7.7272196753916	1.52317525900162	38968.3688229998	312814.903275699	5043	0.0147781470187917	0.2174125722031	42.0733845624999	135.147139429544	2847
H300010391	301048	8.48524653002193	2.05266316258124	42536.5408549999	382050.727096823	5013	-0.0798804971413806	0.475255646217904	-225.6624044244	655.877057287421	2825
H300019234	301049	6.52121495996797	1.63798533203112	32579.98994	225862.682552339	4996	-0.0343824919755908	0.372005404866278	-97.4743647507999	395.543063785586	2835
H300017017	301050	5.73697454157579	1.6494314251915	27887.4332465999	173211.727333987	4861	0.00678854937872185	0.370900574931924	18.695664989	378.849518487687	2754
H200006514	301051	4.39445789399595	1.95430719532082	19542.1542546	102857.855694247	4447	0.00159457081351886	0.815682637959116	4.01034559599993	1672.66654377204	2515
H300012519	301052	6.41173064898373	1.6203508170262	31545.714793	215177.641755176	4920	-0.00884229896475625	0.85623959073594	-24.6876987095995	2046.42944276427	2792
H300022040	301053	7.05973678111673	1.81240030683138	34769.2036469999	261635.755787588	4925	-0.0223727224057574	0.874670539003974	-62.1737955655998	2126.69587397368	2779
H200020838	301054	5.26852542505079	1.58970089562102	25931.6821421	149057.826601615	4922	0.0447713904894642	0.608578394303199	124.5092369512	1035.19655206228	2781
H300016333	301055	6.62598387360144	1.68705854053637	33282.3169971	234821.543958282	5023	0.0571888049414036	0.329139964285298	162.988094083	317.962142059917	2850
H300022770	301056	6.70472277508091	1.42849499079466	33148.1494	232335.827845085	4944	-0.0515567143883738	0.540757498422724	-144.565027145	827.102835712489	2804
H200019625	301057	8.33089016079906	1.57259689788922	42120.980653	363406.586656719	5056	0.0681122319964925	0.487840033653519	194.187973422	691.492086836587	2851
H300015147	301058	4.62948211925974	1.85321464571954	21513.2034082	115551.233920626	4647	-0.0211720504772047	0.683612923310608	-56.6564070769998	1251.2982646642	2676
H200006081	301059	9.12988633669068	2.21785877480524	45685.9512288002	441716.786320077	5004	0.0816313233939504	0.705463703061996	229.384018737001	1416.70533408821	2810
H300004842	301060	7.03361228236004	1.69824923299697	35048.4900030001	260885.829141916	4983	-0.0893546283793055	0.428673100142534	-252.1587612864	540.920280570105	2822
H200003290	301061	6.33022568262106	1.73810457346682	31106.7290043999	211754.824734295	4914	0.00612658928004239	0.807568475559647	17.3137413053998	1842.47740485947	2826
H300005312	301062	8.62444252494574	1.65173431980708	43734.5480439999	391018.203114524	5071	-0.0234871277167367	0.312092231149644	-67.0792367590001	279.656954524914	2856
H200012808	301063	7.03206381091348	1.57905778239217	35181.4152460002	259870.061215744	5003	-0.0247698984264653	0.469461796880414	-70.5694406169998	629.431188499669	2849
H200006542	301064	6.64268642246918	1.65322152790894	32874.6551048	231899.608855862	4949	0.0681605503099857	0.613117782178196	189.758972063	1059.10110941479	2784
H200010408	301065	7.34258799018824	1.59061838603823	36668.8844230001	281877.134159985	4994	0.0779168771162907	0.740569013184854	220.972263501801	1572.05185212736	2836
H200012285	301066	4.17221140371898	2.09051615647829	17815.34269388	92986.0064988886	4270	0.0355682861763005	1.00703039759362	86.1463891189999	2458.22492610265	2422
H200019139	301067	8.89080788312202	1.7518682799757	44880.7981939999	414516.011732056	5048	-0.0680643433221055	0.376949390438584	-193.983378468001	418.020162841134	2850
H200007693	301068	9.44504644498905	2.02508008683006	47404.6881074001	468318.044763437	5019	0.0925405708406822	0.490345554487255	263.1853834709	707.922728279113	2844
H200002619	301069	6.79306695563168	1.49567064201736	33713.9913008	240121.546429445	4963	0.162523881793359	0.794780032982383	460.105109357001	1862.41916974742	2831
H300013864	301070	5.63558156316654	1.54244908028746	27479.095702	166459.037291418	4876	0.0214731417528308	0.655404079628338	59.5450220805999	1192.00371374891	2773
H200006588	301071	5.96213868277268	1.6477397908526	29244.290239	187673.101719806	4905	-0.0101895603670972	0.415794170268873	-28.3983047431	481.946396834915	2787
H200006651	301072	5.77369482929111	1.43329493458693	28995.4954327	177725.954921836	5022	0.0449354768301226	0.577365248922474	128.29078635	957.147507570635	2855
H300007238	301073	4.00002527041312	1.69272213873757	17332.1094967001	81741.3912675955	4333	0.0455782746222401	1.05374266656853	113.535482084	2770.00503367572	2491
H200003480	301074	6.83952123475796	1.90991090960977	33766.7163360001	248953.515201664	4937	-0.00400826741346154	0.428019196024115	-11.255214897	514.288726998623	2808
H200001046	301075	5.31464275842602	1.54421216516501	25324.2727439	145949.655280185	4765	0.0446553977702704	0.742258990838349	122.266479095	1513.40565500571	2738
H200014147	301076	5.4390536127916	1.71988687559903	26439.23961178	158180.374533123	4861	0.0131195817363637	0.388125414428087	36.0788497750001	414.586375724932	2750
H300020046	301077	6.63040412873496	1.71167216459997	33019.4125611001	233519.631115272	4980	-0.0759447838919592	0.377778504855783	-214.392124927001	419.028205214801	2823
H300010343	301078	4.32006374228982	2.25115161190983	18857.0782350951	103579.151111222	4365	-0.000493118716009734	0.746756101136608	-1.2258931280002	1385.74762085394	2486
H300013379	301079	10.4418874694965	1.9785588252234	52888.160033	572076.231139249	5065	-0.0689174617584794	0.334891050707886	-196.6904358587	333.525106795145	2854
H300015040	301080	9.29148475189998	2.19254890827919	46457.4237594999	455689.990779216	5000	-0.0520238528195037	0.522994823883881	-146.707264951	778.695265555868	2820
H200012590	301081	4.37203159746586	1.81931857809437	19857.7675156899	101849.134156057	4542	0.0370163499046343	0.794258621803004	96.6496896010001	1650.08765791339	2611
H300006037	301082	5.49420805080146	1.78064643597719	26734.8163751999	162312.107281569	4866	-0.00911369280738615	0.462827876731113	-25.4180892398	597.448138677735	2789
H200017466	301083	7.21163130263159	1.59879542330686	36173.5426140001	273689.32847222	5016	0.0413946930276505	0.532656768467594	117.5195335055	810.07122025215	2839
H300005294	301084	8.84228739172799	1.68348239403169	44467.8632930001	407447.54695104	5029	0.0985896266500001	0.565125820456686	279.994539686	934.288017907769	2840
H200005910	301085	6.22871855092575	1.79540550681722	30614.1516778001	206527.1197856	4915	0.0291665340641348	0.446844129840909	81.4037965730001	559.452663687146	2791
H300011767	301086	7.74390811568939	1.52996675692195	39091.2481680001	314533.042846068	5048	-0.0677227138733381	0.451458602603683	-193.55151625	595.406917158684	2858
H200002625	301087	8.18211057250544	1.56240650001265	41246.0193959999	349782.706293035	5041	-0.0273217329537491	0.418675414967354	-77.9762258499999	502.230256758253	2854
H300014982	301088	7.18710086166403	1.59245982567617	36107.9947290001	272249.767862536	5024	-0.106724330098878	0.616856812273642	-304.377789442	1117.32515951996	2852
H200005498	301089	5.89450671211934	1.56305966375425	28841.8213423999	181960.226259456	4893	0.0100215615733666	0.590737047601217	28.0703939669999	977.398035525616	2801
H300012458	301090	7.85385150209204	1.47589155876958	39418.480689	320517.381841804	5019	0.0736512420759324	0.461756457720019	209.3168299798	621.171698080692	2842
H300018446	301091	6.40280485720082	1.79245783053374	31565.827946	217946.245605152	4930	0.0310165548017762	0.448343895944532	87.311601767	568.356573853488	2815
H300016082	301092	6.09834498685127	1.77706129707063	29729.4318108999	196692.164410123	4875	0.037701404614587	0.540192397130315	105.450828707	819.870325625065	2797
H300012160	301093	6.26105537572719	1.54384626740339	31211.3610480001	207295.230979462	4985	-0.0350158565266314	0.411353629083003	-99.2699532530001	483.022286765264	2835
H300022800	301094	10.1603411812426	1.84189278284814	51512.9297888999	540585.87428078	5070	0.085651849461055	0.366414135729797	245.221245007	405.253823746794	2863
H300018447	301095	9.38341296449114	2.01068553555551	47301.7847539998	464228.176171628	5041	-0.0160731700384859	0.290217946846542	-45.6478029093	239.852615389347	2840
H300010371	301096	5.06767943268866	1.87266215512594	24106.9510613	138844.94310886	4757	-0.0748212217405295	0.512838572297442	-203.4389019125	730.064791750306	2719
H200016029	301097	4.71280713326827	1.93527772494717	21730.7536915	119678.683421637	4611	0.0396076731299243	0.614154273844684	104.564257063	999.534007738407	2640
H300002630	301098	7.1800521797229	1.39118687772185	35756.6598550201	266371.044755871	4980	-0.0152323650782069	0.401310482979049	-42.9857342507	454.977117072845	2822
H300010374	301099	6.2392559370206	1.33447970186603	30909.273912	201671.351842394	4954	0.124856063668265	0.714850478945164	354.0917965632	1492.92728044455	2836
H300015299	301100	5.58434653504604	1.7206718216176	27279.5328236999	166798.479654193	4885	-0.00527176484493897	0.480640801975007	-14.687136858	643.455818888812	2786
H300020643	301101	6.51187886140208	1.42396861075898	32324.9666679999	220559.675758646	4964	0.0431300253360965	0.610269273956327	121.7560615238	1056.24481378503	2823
H200003340	301102	5.57367379722395	1.59132131403063	26904.1234192	162175.704548054	4827	0.04254204988905	0.66333660965232	117.330973594	1218.11411702495	2758
H200011429	301103	6.6249966227128	1.36387183875964	33310.4830189999	230032.793417214	5028	0.0667870577196217	0.415067745536855	190.6102627318	504.248657466561	2854
H200005116	301104	7.56553592560484	1.60496558252191	37525.058191	296671.135964458	4960	0.0819477472717198	0.726991381246598	229.207849119	1496.51511255781	2797
H300010368	301105	5.48452635898023	1.67584627571038	26353.1491549	158026.386576245	4805	-0.0103861707595056	0.504862732652738	-28.5723557593999	701.234299125291	2751
H300015106	301106	7.05646537032595	2.05291972968924	35289.3833170001	270090.708399306	5001	0.0107356415911401	0.460704535267221	30.4140726277	601.414744669365	2833
H200012826	301107	6.40911584616608	1.67881559158453	31795.6237128299	217761.207857747	4961	-0.00227637784371002	0.41738098709497	-6.4057272522	490.058558892078	2814
H300012675	301108	5.54677630681588	1.50651840818873	27506.4637055	163824.866633019	4959	0.0213409304598514	0.600813950291241	60.3308104099998	1021.40965612481	2827
H300018465	301109	6.13790956123798	1.83831332052744	29995.96402577	200624.242585922	4887	0.0637157218331896	0.410597402614582	177.3845695836	480.488787728268	2784
H200006171	301110	8.83738825308398	1.72086950768486	44416.7133600001	407408.734997223	5026	-0.0788682703225973	0.452776419689108	-224.064755986499	599.890020628133	2841
H200008013	301111	6.33845904240826	1.581188107475	31267.6184562	210519.287497851	4933	0.143012457333417	0.769568692224613	397.5746313869	1702.68189134141	2780
H300019227	301112	3.97171945207772	1.87552200194446	17376.27260284	84399.5869800527	4375	0.0245467746859592	0.853810741222357	61.5387641376997	1828.36648943538	2507
H300000194	301113	6.66966146976461	1.92866921782446	32868.091723	237546.32686702	4928	-0.118840748048028	0.870066526638373	-331.565687053999	2150.72047108239	2790
H200003263	301114	7.62349085575207	1.44239742091305	38369.0294770002	302975.073291511	5033	-0.120603839803715	0.454345790765633	-344.082754959999	630.236339774968	2853
H300010021	301115	5.87751093287262	1.81141572893999	28788.0485492101	185270.238424172	4898	0.00994314096250001	0.424945070536633	27.840794695	505.715522958662	2800
H300019647	301116	4.31619209984478	1.83411631076742	19185.47388381	97757.7296675635	4445	-0.00317612081880573	0.7660950278235	-8.19121559169999	1513.05831957926	2579
H300010911	301117	6.19225757931446	1.9253397230497	30168.67892642	204868.701622454	4872	-0.130476089760902	0.860050722396756	-364.4197187022	2112.75484823378	2793
H300011891	301118	4.53845440754651	1.84764166610493	20976.73627168	110977.037303504	4622	0.0308008797326844	0.715827349626198	82.2691497660001	1370.66544343021	2671
H300019607	301119	10.8816779968423	2.14244624968283	55137.46241	623241.43618408	5067	-0.0681148348524159	0.32405011624845	-194.5359683385	313.049989591242	2856
H200014638	301120	8.12608892089968	1.88077637769462	40825.4707386	349519.362728928	5024	-0.113162782528335	0.746609530709535	-321.495465163	1619.47056883161	2841
H200017323	301121	6.7385219693935	1.71918112868215	33443.2845341	240023.914145172	4963	0.193445771361399	0.889943778578182	542.228497126001	2324.07561102276	2803
H300015384	301122	5.51676638365748	1.85264343769267	25868.1175729699	158798.926206534	4689	-0.0325667434676797	0.511108557817263	-87.8650738757999	707.404069706973	2698
H200012700	301123	5.08058180004139	1.56702888745122	24544.2906759999	136559.725653146	4831	0.038311855847187	0.589350947898459	105.549162859	960.603106890635	2755
H200015280	301124	6.46238654040002	1.6940832450428	32311.9327020001	223158.919275349	5000	-0.0228470808224101	0.450115048968664	-64.8400153739999	576.26769715475	2838
H300021914	301125	4.28588131883564	1.73553456506056	19140.74596992	95483.9037924702	4466	0.0227957493506038	0.710481401837191	58.516688583	1296.60921993265	2567
H200007063	301126	6.12416389867102	1.55936688435175	30045.14808688	195928.532261358	4906	0.0952599025372638	0.658897867467692	267.3945464221	1243.68677613941	2807
H300018449	301127	7.68228381384768	1.71402519646422	38833.944679	313181.442154111	5055	-0.044211561302101	0.279122119178671	-126.04716127229	227.613840429703	2851
H200013828	301128	9.89135327586206	1.86642474026519	50198.6178749999	514207.751974017	5075	0.0188011564153091	0.257638213052734	53.82771081703	190.984281747717	2863
H200000331	301129	3.47702866476299	1.97087293032625	13716.87808249	63013.8156678286	3945	0.00292041553042271	0.963069508473993	6.28765463700008	1996.00455634808	2153
H200002456	301130	9.03321353995252	1.71177171631386	45671.9276579999	427376.24629232	5056	-0.00149817571653271	0.554152189688427	-4.28628072500007	878.268518704026	2861
H300011070	301131	6.32788915645653	1.61838357786249	31215.4772088001	210445.803521111	4933	0.00821179125928572	0.480743611960777	22.993015526	647.078076658544	2800
H300012886	301132	4.23423543716677	1.68974937564782	19041.356760939	93462.8048433528	4497	-0.0195020708359498	0.696874579928676	-49.69127649	1237.87933963804	2548
H200014773	301133	7.82320637226858	1.91905628863302	39382.020878	326629.093522579	5034	-0.0294717109315549	0.394307079987097	-83.9649044439999	445.276142230173	2849
H300012385	301134	5.06496407716072	1.87823403153254	23921.8253364301	137821.283239703	4723	-0.0450114071459179	0.563094793259023	-121.845879144	863.491423680014	2707
H300017270	301135	7.34411811713147	1.72132821269572	36867.472948	285630.226534873	5020	-0.102278732083754	0.478334670078223	-291.4943864387	681.676433504584	2850
H200006474	301136	7.87636596907632	1.82502918007882	39224.3025260001	325528.673755566	4980	-0.146005174933333	0.48347870260512	-407.354438063999	711.409224218449	2790
H300000981	301137	6.55161622169603	1.76212655566914	32371.5357514001	227425.023341166	4941	0.00167007158178571	0.473271890890317	4.67620042899998	626.945414886049	2800
H300011996	301138	5.52538039079194	1.61264316430413	26582.6050601	159387.977196806	4811	0.0164934520898225	0.445794397973954	45.53842122	549.253186699928	2761
H200008134	301139	5.89499936985975	1.63808320236004	29003.39689971	184174.240694047	4920	0.067351570300888	0.608583813878762	189.594670397	1055.00266223375	2815
H300019608	301140	5.03326895327661	1.84406148164374	23656.3640804001	135048.087226523	4700	-0.00973533763261525	0.502972109779282	-26.2075289070002	681.026857336202	2692
H300013879	301141	6.0202334950333	1.61404139999255	29818.2165008999	192413.227722559	4953	0.0895705296965335	0.604306843029176	253.2158874521	1054.69846642978	2827
H200004166	301142	7.50211109257796	1.45443493514924	38005.6947949999	295837.349169352	5066	0.0881024608477067	0.45319371859658	251.62062818105	608.541277015551	2856
H200010757	301143	6.7040870946228	1.39723175738853	33413.1700796	233732.896878433	4984	-0.0340174760798732	0.690268563790237	-96.5075796386003	1354.55382156724	2837
H300019660	301144	6.69470160342275	1.30364477846141	33446.7292107001	232404.822769627	4996	0.0249135684439993	0.389074881866844	70.6299665387381	430.768477830507	2835
H300017077	301145	4.62917506018519	1.67775071971614	21747.86443275	113896.01024623	4698	0.0410156867658132	0.667498446902274	108.93766405	1187.41449202367	2656
H300012826	301146	6.93043967626984	1.38509332713459	34929.4159684	251743.448778167	5040	-0.0285843356501754	0.520126472706069	-81.4653566029999	773.073012236914	2850
H300014583	301147	8.26043336733884	1.63330683730784	41781.2719719998	358621.927651162	5058	0.0317841619250174	0.403549705879711	90.7119981339996	467.501002512043	2854
H300018924	301148	7.57094596870669	1.42856717362303	38225.7061960001	299706.735673478	5049	-0.150298150701785	0.457949126511486	-429.401816555	663.491200398043	2857
H300014875	301149	5.66051438225474	1.74600237192417	27464.8157827	170253.376039642	4852	-0.0882438839383178	0.56133680293203	-245.4944851164	897.953723444584	2782
H200005558	301150	7.09202132558698	1.41042699217647	35339.5422653999	260539.501406594	4983	0.0278870657756547	0.437974382031113	78.8088478820003	544.093652590977	2826
H200004040	301151	7.63263162952644	1.6106508319471	38361.6065699999	305835.847080451	5026	-0.0521815783596703	0.416416770510229	-148.665316746701	501.60912629384	2849
H300018450	301152	6.9067198666398	1.61599334698674	34284.957418	249757.14593692	4964	-0.0776145553535065	0.535247934854204	-218.019285988	821.386377698504	2809
H200009234	301153	8.35412600586847	1.30314846701943	42422.2518578001	363022.578194612	5078	0.00397069110726763	0.310722548909471	11.364117949	276.270388770766	2862
H200010547	301154	4.22264689761716	1.75979573315547	19048.360155151	94401.4323250118	4511	-0.0216375883998911	0.713376548610253	-55.6302397761199	1309.09238150605	2571
H300014321	301155	4.94570784103999	1.54597572430331	23872.9317487	129602.88331525	4827	0.0947307534288336	0.595533412543058	258.236033847	990.911517914166	2726
H300011113	301156	3.801945595114	1.89404953762197	16340.7621678	77541.8481728734	4298	0.0050556504526445	0.791238190501234	12.3307314539999	1526.39143694255	2439
H300018474	301157	5.50454555426304	1.51399019769454	26702.55048373	158102.412198469	4851	-0.00715307958933623	0.486627206187168	-19.7210404278	652.778506352778	2757
H300017398	301158	6.35963815363017	1.37697237543566	31709.155834	211110.581081035	4986	0.0420584878297208	0.511994755444588	119.02552055811	746.596216554037	2830
H300009541	301159	4.82526603365719	1.79623793546197	22746.30408266	124963.324988393	4714	0.0072096558619154	0.710925581459585	19.4228128920001	1361.22311792906	2694
H300015605	301160	8.65360404526569	1.73542265568399	43319.9418506001	389947.141467303	5006	0.203789432271146	0.847919569935527	577.7430404887	2155.29209634352	2835
H300010676	301161	6.04251306021526	1.37759501088142	30315.2880230999	192699.728162019	5017	0.0622059927843464	0.362945919258528	176.0429595797	383.614362400205	2830
H200016300	301162	9.17513497571517	2.08799731221999	45866.4997436001	442621.270424774	4999	0.225690307527157	0.814427647825009	635.769596304002	2011.31841591991	2817
H200008228	301163	5.01960653031871	1.67374610336299	24254.7387545	135282.934138746	4832	-0.0137881822612378	0.543268727772171	-38.0967475878	815.704479907985	2763
H300016010	301164	4.958442024177	1.9542489074382	23195.5917891	132875.875383957	4678	-0.011308253548398	0.613996872592655	-30.0007966638999	1000.12246375137	2653
H300019189	301165	4.70567084213142	1.75964011700763	21768.4333157	116755.623636466	4626	0.0190552770900151	0.60112689605323	50.382152626	956.017465732836	2644
H200017941	301166	7.12535847526712	1.24125483899334	36011.561734	264380.512305076	5054	0.0207628069870449	0.390191599515223	59.2985767550001	435.903482672338	2856
H200016756	301167	5.73651144300528	1.43796126066788	28212.1632767	172006.438599894	4918	-0.0343695246486866	0.620411830532347	-95.5129089987	1072.56504531247	2779
H200009494	301168	8.17228105139057	2.00149606746108	40550.858577	351266.712232932	4962	-0.078170557379922	1.16549744000138	-220.362801254	3845.15279150686	2819
H300018459	301169	6.63590128577194	1.48202704140929	32880.890871	229075.33217457	4955	-0.0623798378252496	0.409225930708394	-174.913065262	480.317860851277	2804
H300016936	301170	4.16100531314228	2.02035502398132	18512.31263817	95185.8307591538	4449	-0.0247715575562083	0.702598045030553	-63.2417864409997	1261.34611842447	2553
H200010551	301171	8.57795544086233	1.63823871455989	43370.1427089999	385593.892485779	5056	-0.0602388101300774	0.377582625636225	-171.49989244033	416.081296570996	2847
H200014999	301172	10.1930890061072	1.70148213686969	51740.119795	542083.981677172	5076	-0.0295209587081138	0.254130400620964	-84.046169442	186.282236936943	2847
H200004433	301173	4.22983953574137	2.17180389000003	18742.41898287	100172.548174397	4431	-0.0255043905380348	0.758657612014729	-64.3730817179998	1453.78313844816	2524
H200015612	301174	7.39991875757579	1.41375016209417	36873.7951690002	282820.559726823	4983	0.04010728234699	0.457336345614573	113.2629653479	594.991562446387	2824
H300018167	301175	7.32427656125695	1.46733390440515	36826.4625499999	280550.673281305	5028	-0.0458593003348544	0.554209768587669	-130.653146654	880.750497611198	2849
H300018451	301176	6.023269009828	1.62430211166097	29417.645844	190073.493494048	4884	-0.0746640128610411	0.836759681334999	-207.939275818	1964.78985259704	2785
H300013812	301177	3.4525849586456	1.96902591932277	14096.90438615	64496.9315027654	4083	-0.0473562036189456	0.902179780257416	-105.9831836992	1825.77669338764	2238
H300007346	301178	4.56252604813632	1.91293052671973	21421.059796	114910.912519	4695	-0.0218230576745509	0.66082989494523	-58.3112101064	1167.68794569365	2672
H300018452	301179	5.60444422891102	1.32712006833701	27585.0744947	163266.11136843	4922	0.115732803704058	0.501847683722818	325.0934456047	744.821858149189	2809
H300015283	301180	5.78212582792884	1.87342755134761	28280.3774244	180683.284293024	4891	-0.0628736676352857	0.694441819637838	-174.977417029	1352.6194164398	2783
H200003175	301181	10.0155700086854	1.82319252608361	50738.877664	525014.998355915	5066	0.0420245636935202	0.313059150033625	119.980129345	284.751326259656	2855
H300019857	301182	7.62884180799843	1.40278606714742	38533.2799722001	303901.731439652	5051	0.00138588020601609	0.377149257319075	3.96223150900001	406.531876221131	2859
H300015020	301183	7.86618154900792	1.59951311826729	39645.5550069999	324751.123620192	5040	-0.0722122506069424	0.43567450504936	-205.949338731	556.026859432641	2852
H200006940	301184	8.78566585719969	1.65942291936493	44174.32793	401943.656265395	5028	0.0165889666731108	0.798974239867713	47.1956101850001	1816.27829990938	2845
H200012217	301185	9.80981679940001	2.16679975386573	49049.083997	504632.939034542	5000	-0.233105555680621	0.527433201256426	-660.388039243199	941.76225487511	2833
H300019794	301186	10.7784602484583	2.16455909290198	54183.3196690001	607561.155732884	5027	-0.158809636549102	0.48593261182177	-451.178177435999	742.26207155617	2841
H200015447	301187	9.7245309648915	2.03131243335999	49303.3719919999	500368.028503315	5070	-0.0120250767839678	0.381564453951266	-34.4277948324999	417.096676746107	2863
H200011004	301188	3.18269354780848	2.00020025798984	11632.74491724	51642.3893087185	3655	0.118545841119802	1.0879014574661	216.1090683614	2182.00972815032	1823
H300016718	301189	6.98025495401385	1.47520973330269	35215.3862429999	256789.347791685	5045	-0.0767632940871929	0.353118486115105	-218.7753881485	372.043322717484	2850
H300013994	301190	5.95575263095767	1.66018974694603	29415.4622442999	188801.480371905	4939	-0.073023978682115	0.390240702598477	-205.7815719262	444.021738523656	2818
H300010975	301191	6.02980389756059	1.63773484154656	29612.3669409201	191726.246865423	4911	0.223339484900573	0.712092777665491	624.457199782001	1556.74371593114	2796
H200008192	301192	9.05050833895277	1.92176595603741	45632.6630449999	431616.139926296	5042	-0.00707700062880868	0.243669433828092	-20.19775979462	169.539223936707	2854
H200007718	301193	6.40639698221907	1.53985873818266	31525.8795495	213633.431080822	4921	-0.00163672659719361	0.573893609070236	-4.60738537110001	926.809343962275	2815
H200011315	301194	7.58176714105435	1.57100333195454	37969.4898424002	300233.364155051	5008	0.0443217929363733	0.659460732057707	125.386352217	1235.42190469258	2829
H300016525	301195	5.53191023323806	1.66237395269799	27095.2963224	163421.543614209	4898	-0.105639540226686	0.544554358218242	-294.523038152	857.568722851385	2788
H300010984	301196	7.58586450108322	1.55290004711676	37815.5345378999	298882.429845316	4985	-0.0985397771359602	0.685614098413688	-277.586552192	1351.06112150216	2817
H300022245	301197	6.88708370256818	1.40970033211409	34593.821438	248230.538577596	5023	-0.0188993783262936	0.373565376298584	-53.693133825	397.339863497934	2841
H300018324	301198	7.25539714722996	1.74491903386605	36407.5828848	279426.945795047	5018	0.00366786745166842	0.33916456263237	10.4424186349	327.421082560224	2847
H300015800	301199	7.25219401241487	1.75534745489211	36217.4568979999	278040.678784738	4994	0.0426098228751693	0.355020165748064	120.84145767398	362.470499886329	2836
H200014450	301200	5.88254647097036	1.52555583265444	28977.423916	181923.096742717	4926	-0.0286789870132348	0.511496495341641	-80.50191654615	736.438746698637	2807
H300021679	301201	4.98316581395109	1.54088143782573	24253.0680165	132410.479159304	4867	0.0487548031694794	0.497765118617022	135.782126827	696.412026327485	2785
H200013046	301202	6.97335203003001	1.64162366708779	34831.8933899999	256353.526233073	4995	-0.0569084571588587	0.466729700415774	-161.563109874	627.414615720779	2839
H300012004	301203	3.64584847873482	1.85705183419989	15618.8148829	71714.3640888005	4284	-0.0169683480080081	0.812602172552165	-41.8269778397401	1627.74385933724	2465
H200000627	301204	5.71163333410534	2.00109860099675	26461.9972369101	169689.585975079	4633	-0.0823856127510468	1.17826044856018	-216.427004697	3663.50019126571	2627
H300018453	301205	5.97692178852887	1.52474302910435	29292.89368558	186473.056911934	4901	0.0945801908430669	0.621353486924773	263.973312643	1102.13028072812	2791
H200011017	301206	4.1844734704186	2.01482386124312	17993.2359228	92744.0741756366	4300	-0.0195334471723028	0.717682956413498	-48.5210827760001	1279.86367878244	2484
H200003506	301207	3.83712493326218	1.93012310199099	16860.326956754	81060.7541532842	4394	0.0642923626729524	0.871951035166846	160.9237837704	1912.61328680566	2503
H200004200	301208	5.14137461742696	1.77929245099187	24457.5190551	140802.200689129	4757	0.0170953411023188	0.58815253869709	46.4480417750001	940.322023352837	2717
H300004170	301209	7.12392459059199	1.34367379605423	35740.729671	263670.446688275	5017	7.81449757469604e-05	0.390529159237741	0.222322456000102	433.747058240664	2845
H300019980	301210	9.15995910821373	1.64251716932453	45946.3548868001	434396.513131967	5016	0.0052400876027846	0.49101691604528	14.8661285290999	683.830727001469	2837
H300014211	301211	7.03794740762053	1.32588694729976	35464.2169869999	258451.978087534	5039	0.0145214568155516	0.459850136516849	41.4587592083999	604.115012129198	2855
H200005133	301212	6.3915128797803	1.43126975562853	31420.677317	210894.204015274	4916	-0.016617360800072	0.545044904157233	-46.2128803850003	826.633510289763	2781
H300015141	301213	4.05068428595022	1.62767888593403	18394.1573425	86536.9211435087	4541	0.00217922795207121	0.7561003911864	5.62894580019994	1476.11017036388	2583
H300014560	301214	4.4812947859017	1.885458249327	20699.10061608	109175.543740067	4619	0.00205865079688438	0.786938788254811	5.4842457229	1649.13437429968	2664
H200016708	301215	9.42945113666928	1.93351494868448	47675.3049469999	468449.975110597	5056	-0.0390439320190959	0.402002739654555	-111.4313819825	465.413215576827	2854
H300008311	301216	4.03284319303121	2.13139167757606	17175.8791591199	88610.9995488215	4259	0.0873440318473881	0.860604375584313	209.0142682108	1789.86676882864	2393
H300000330	301217	7.35783663383085	1.41395393223354	36973.129085	282086.554638703	5025	0.00957272241523341	0.455579956081963	27.272686161	591.372292354754	2849
H200010650	301218	6.48364600922769	1.38022276029411	32320.975356	219052.356983557	4985	0.00790456991590101	0.756036967203222	22.3699328619999	1617.21029785385	2830
H300016857	301219	5.86776138984625	1.76152709059089	29010.2123113999	185563.022438122	4944	-0.0271028089954273	0.474549326606572	-76.4570241761004	637.127918861961	2821
H200004701	301220	8.38709287344241	1.43897805054694	42539.3350540999	367281.659728926	5072	-0.00228586194217329	0.336325706165032	-6.54213687849996	323.636913996723	2862
H300016450	301221	6.00677264802671	1.50302140231292	29679.4636539	189437.612763254	4941	-0.0353131278371683	0.411951322923164	-99.7595861400004	482.766615320146	2825
H300018674	301222	5.82043528717426	1.60437297615005	28589.9781306	179047.09367834	4912	0.115839981783399	0.676475530377963	325.162828866	1321.74617199209	2807
H200001056	301223	6.1015735433775	1.74714759768944	29482.8033616001	194638.239937249	4832	-0.00196303007159872	0.618919981664456	-5.43955632840006	1061.09226207143	2771
H300013964	301224	5.60098973850984	1.64588412695032	26761.5289706	162831.629541165	4778	0.00648826566021163	0.991030117586004	17.7908244403003	2692.16307374657	2742
H300013775	301225	5.60532328679328	1.57973497473327	27443.6628121399	166046.381115777	4896	-0.00275790790573472	0.524146915999081	-7.69456305699987	766.243161754994	2790
H300010010	301226	6.79124290744636	1.42219403832316	34173.5343102701	242256.653632568	5032	-0.0998444884959327	0.424365700372462	-284.7564811904	541.857257267949	2852
H200012463	301227	7.61494641564598	1.55945566914076	38546.858756	305840.119859515	5062	-0.0233105637108951	0.291855184918158	-66.6682122131601	245.082118195253	2860
H200003101	301228	5.59069532869726	1.82839687236452	27165.18860214	168112.757648078	4859	0.00547754921868211	0.38905723702474	15.128990942	418.003108286652	2762
H300019213	301229	3.83935502197856	1.76303027301254	16474.67239931	76586.619151609	4291	0.00658421723233581	0.786523462068859	15.841626661	1487.88337581665	2406
H200009790	301230	6.00098492848991	1.86243325075596	29446.8330441	193727.235541339	4907	0.0336446638708112	0.440501031074594	94.1377695105298	545.900353595382	2798
H300013854	301231	4.07637211753345	1.73802301259806	17675.1495016251	85145.3251083687	4336	-0.018434658747314	0.865779300346627	-46.3262974320001	1883.78338731883	2513
H300010704	301232	5.27532953628043	1.73336758764008	25358.5090809	148214.4226603	4807	0.0562105327119508	0.452471075432803	153.56717536905	567.749925110724	2732
H300014534	301233	6.50671715837806	1.4230287796605	32735.2940238	223185.104175153	5031	-0.0331528214380967	0.419917573027601	-94.5849995628899	506.03111032907	2853
H300019780	301234	4.51124922098215	1.69135817229173	21220.9163355	109186.67895925	4704	-0.0219281143942451	0.666256627994865	-58.6796341189999	1188.71360110804	2676
H300004534	301235	5.40984207319759	1.56708071414901	26037.5698983	152676.17145358	4813	0.162291987897914	0.776593697923466	443.544002924999	1719.64675011484	2733
H300000168	301236	5.44880347938416	1.78490880604185	26720.9322628999	161217.573669655	4904	-0.153459483021086	0.749235330128131	-429.379633493	1635.99833959007	2798
H300014098	301237	6.76801211147837	2.15619114408859	33785.9164605	251867.450609043	4992	0.0269419862712105	0.391574787665616	75.8955753259999	433.824350716887	2817
H300012438	301238	4.57894490560449	1.98605330453506	20792.98881635	113117.561300101	4541	-0.00962901588901644	0.603598151226429	-25.160618518	951.874133959758	2613
H200002840	301239	6.84051369825487	1.75029527473869	33710.051505	245688.098883632	4928	-0.0361542227473949	0.614079552929669	-100.617201906	1052.7124026917	2783
H300018103	301240	7.93299130521335	1.83703158227772	39411.1008042999	329409.980574695	4968	0.0840978375942081	0.663594988973117	235.221651751	1251.02346532268	2797
H200009649	301241	9.82033845290971	1.97498074577898	49612.3498640999	506911.739836875	5052	0.000416269242832153	0.28937336201809	1.18761614980013	238.818254793477	2853
H300019168	301242	4.79370092730898	1.91277946601108	22961.82744181	127593.768893222	4790	-0.0308547101556082	0.723124033426865	-84.7270340873	1437.99769746924	2746
H200007910	301243	7.00586771320001	1.50108043631372	35029.3385660001	256674.871213234	5000	0.029782441559633	0.396212242476624	84.40343938	447.249812204077	2834
H200003947	301244	5.97072385670168	1.67657522914386	28999.805772	186799.584409637	4857	0.0752354045673555	1.03145707084567	207.424010392199	2947.72419621604	2757
H200003162	301245	5.77631101296754	1.63257760398107	28107.5293891	175324.562922212	4866	0.0340095932148997	0.433716978113833	94.9547842560001	528.245547724164	2792
H300019883	301246	4.94291589037422	1.68854418684519	22851.1001612	126129.226857961	4623	0.183052198570697	1.01329202614378	486.003587205201	2813.98700322556	2655
H200018444	301247	4.66069827169415	1.73865509855571	21686.2290581929	115135.601349748	4653	-0.00601181013704398	0.574057788976882	-15.9854031543999	876.01965444473	2659
H200007853	301248	9.76333810098624	1.76008898767167	49500.1241720002	498989.770568527	5070	0.00569467761530396	0.341449825677974	16.2981673349999	333.651033474932	2862
H200009719	301249	5.64125549942274	2.10420216518746	25408.2147694	163272.014682556	4504	-0.638085538230384	1.69733885270056	-1659.022399399	8546.21111178166	2600
H300016501	301250	5.69141389908481	1.59035672957567	27984.6821418	171706.12583955	4917	-0.0103731933510951	0.613140673179526	-28.8893434828	1046.92076928374	2785
H300014046	301251	6.50649155705102	1.64804905383768	32389.314971	224258.663306026	4978	-0.0206673577503532	0.345870327321448	-58.5299571490002	339.871667646523	2832
H300019587	301252	4.63344758944072	1.80404890861357	21457.4957867	114490.945239741	4631	0.0529640671737447	0.710797292882632	140.72552648064	1349.35169064558	2657
H200004007	301253	9.72068522348673	1.86030941266691	49206.1086012898	495831.954157889	5062	-0.110742893730904	0.672855324332745	-316.060218708	1326.65234540173	2854
H300019645	301254	6.64598798108296	1.40969739159213	33077.0821818499	229718.430387515	4977	-0.0138529280287077	0.42611197404063	-39.2314921773001	514.572145262883	2832
H200006581	301255	4.79796135259946	1.73073690489295	22795.1143862	123598.466464374	4751	-0.0442253604375691	1.04140207773206	-120.071853588	2948.69285329098	2715
H300011248	301256	5.7185451067721	1.60867179019258	28203.8644666	174045.635860275	4932	0.0438699246656071	0.367722743727683	122.8357890637	383.869622309132	2800
H300018317	301257	7.66359258404109	1.51241862338509	38800.7692530001	308932.157389918	5063	0.0590815566062543	0.256904327909279	169.0914150071	198.815708218835	2862
H200005551	301258	5.04343126031679	1.66543004909188	23562.9108482	131793.674163231	4672	0.0177995100389615	0.660982809175527	47.6492883742999	1169.9879152792	2677
H300014386	301259	4.95489167944242	1.92812798364542	23283.0360017	132830.570352127	4699	-0.00742445867203289	0.611994328215637	-19.8307291129999	1000.16117666959	2671
H200009656	301260	5.69037523438653	1.41192501846696	27734.8888924	167536.407573902	4874	0.032870068250126	0.546230995244635	91.3459196671001	831.869684474823	2779
H300010551	301261	3.81419934975217	1.82130605243062	16774.8487402101	78568.1509310201	4398	0.0445819517596427	0.779266646206594	109.805347184	1499.96085419247	2463
H300018454	301262	4.83643445714884	1.68634147401072	23137.5024430001	125504.658680502	4784	0.118114187896641	0.820520908758325	319.971335012	1860.96650749471	2709
H300018397	301263	6.67254300591214	1.55895475625842	32955.6899062	231899.27677314	4939	-0.147388287506648	0.603681200098486	-414.603252756201	1085.88761110123	2813
H300017572	301264	4.81889733596472	1.77321309658586	22403.0537149	122572.651084286	4649	-0.0773877550113463	0.73201933869873	-204.61322425	1432.09221929139	2644
H200010103	301265	5.99098766619145	1.52324994969246	29415.749441	187619.697711759	4910	0.0106415021127312	0.457753728500541	29.9239039410001	589.331091199738	2812
H300012756	301266	5.38173974744677	1.80389886440174	26031.4751584	155831.215727054	4837	-0.0307088537568157	0.482368667908043	-84.480056685	642.462998099402	2751
H300019286	301267	3.43654209547389	1.90110443376928	13619.016324363	61121.7756434208	3963	0.0121482523619004	0.863921708900324	26.0822978210002	1602.00695754457	2147
H200016264	301268	6.27573435124874	1.45902414945049	31410.0504279999	207773.404794728	5005	0.00600893560042216	0.484408153612761	17.0834039120002	666.981531966244	2843
H200008606	301269	6.68180205063743	2.03950433248415	33115.0109629591	241878.656763789	4956	0.0133354065431745	0.336990766850766	37.2191196620001	317.336479761913	2791
H300015037	301270	8.13894235016971	1.40272828562297	40767.9622320001	341662.068729725	5009	-0.0621333823622881	0.513218957625655	-175.96173885	756.600658359376	2832
H300022070	301271	9.3789882289323	1.80004673138172	47523.333356	462135.47642486	5067	-0.0512364857180547	0.328345827545566	-146.382639696482	315.40829795274	2857
H200020946	301272	5.66742526068625	1.95421724856663	27419.0034112001	173867.486524555	4838	-0.0394357848877365	0.432832737887376	-108.3695368715	518.908097421963	2748
H200003242	301273	5.99672106913959	1.58287110899315	29341.9561913	188212.339698216	4893	0.161169304177658	0.812257833753919	447.244819093	1902.26411157432	2775
H300018455	301274	5.44467969323156	1.6082824953672	26216.13272291	155190.205895222	4815	0.0193046010083424	0.628409188910575	53.22278498	1089.36663222576	2757
H300000499	301275	4.95896107084812	1.93702439290988	23212.8967726401	132671.508611184	4681	-0.00189133447722997	0.546200462853286	-5.02527570600003	792.387120046958	2657
H300013733	301276	4.85667599037677	1.75251328496553	22559.2599753001	123826.146550834	4645	0.0320042224222307	0.561254434377968	84.3631303050001	832.742209573555	2636
H200013369	301277	6.40816513166501	1.53231861863709	31752.4582274001	215106.98938653	4955	0.0193897248314927	0.44685506343686	54.4269576020001	561.355854031282	2807
H300013951	301278	5.59803222755124	1.86469227068011	27044.0936913001	168187.991235547	4831	-0.103448879263537	0.824093424008478	-285.4154578881	1902.56637062351	2759
H300018025	301279	3.56974734171898	1.86620613648102	14785.8934894	67203.8696275646	4142	0.0676127112919848	0.800807620812958	157.740455444201	1506.16017570054	2333
H300014727	301280	8.24332658351494	1.94090518853316	41604.0692669999	361964.782121172	5047	-0.00270944800000002	0.355672181554538	-7.72463624800007	360.55362658576	2851
H300021989	301281	5.42076316316998	1.87709837531447	25992.5593674	157791.159236367	4795	0.0599410286498968	0.483491795776251	162.56006969852	643.47908005149	2712
H300015022	301282	5.7314253441778	1.72484841050013	27464.9902493	171667.255062265	4792	0.00941983849725775	0.584544004605535	25.7632582899999	934.427775269889	2735
H300015280	301283	6.28992977857144	1.61026354952309	31349.0100164001	210103.734997621	4984	-0.0252656472616332	0.38185768235587	-71.6281099867301	415.050261214215	2835
H300013796	301284	5.30054188643719	1.51748974356009	25871.9449476999	148372.870473313	4881	0.0267058754365572	0.525831548587388	74.0019808347	767.878012129004	2771
H300020324	301285	6.302690550943	1.52627257909083	31078.5671066999	207363.065609671	4931	-0.0812003206616215	0.64692319556574	-226.386494004601	1184.76896952491	2788
H300018880	301286	7.84460623777469	1.41238003962933	39623.106107	320901.493077515	5051	-0.0304478772009119	0.357616596103868	-86.8068978998	367.12853072286	2851
H300014253	301287	6.40088534416869	1.66958647751012	31722.7877657	216866.083959801	4956	-0.0169365367834394	0.434141550956923	-47.8626529499997	533.263481287314	2826
H300016105	301288	7.85586916566361	1.49540281837213	39420.7514733	320903.429835379	5018	-0.0255123480523358	0.381190596476964	-72.6336549049999	415.394701901901	2847
H200017551	301289	7.90225657718254	1.54491278201634	39827.373149	326752.982403433	5040	-0.0281698401709372	0.556190996534237	-80.255874647	883.285108495715	2849
H200013540	301290	5.68393832474399	1.54075389077757	27748.9869014001	169310.646097737	4882	-0.0155892941627409	0.517666542260223	-43.681202244	751.289154891974	2802
H300017345	301291	5.67616910340633	1.43066656781451	27994.866018	168996.398015532	4932	-0.00750425781750264	0.437406981253971	-21.0944687249999	537.781175303526	2811
H300016187	301292	4.09648012470284	2.03053512302302	18196.56471393	92852.432374455	4442	-0.0256861149389845	0.79275781099827	-64.2409734624004	1572.81246827507	2501
H200010636	301293	6.65216060353085	1.60921668655324	32781.8474542	230828.966648062	4928	0.0300656031027008	0.76868316480251	84.604607131	1664.67171002297	2814
H300003273	301294	6.49059977530365	1.48387451287185	32063.56289	218986.857041255	4940	0.115351697308204	0.574313734552427	326.2145999876	970.076530916623	2828
H200000641	301295	5.02835371866349	1.92535113430102	23251.1075951	134052.147965273	4624	-0.165843045687125	0.962491593094678	-443.132618075999	2547.87833138889	2672
H300018696	301296	4.05342093220962	2.00141568469759	17867.47946918	90077.379808396	4408	-0.041668905840156	0.814987805555121	-106.88074348	1707.4755395301	2565
H300016318	301297	3.45325738239275	1.83270531781687	14085.83686278	62339.2423463843	4079	-0.083453413646744	0.88115430598851	-187.102553396	1755.60050024897	2242
H300011229	301298	8.55759890112493	1.85931143151392	43361.353632	388582.431763242	5067	0.010995929150594	0.243263182774945	31.470349229	169.651374334818	2862
H300014608	301299	6.08363656622827	1.42793934438294	30065.3319103001	192981.304805972	4942	-0.0460652886680155	0.487112166658892	-129.7659181778	674.153292826581	2817
H300015827	301300	5.35700890060782	1.67704757918259	25558.2894647999	150331.554687401	4771	-0.0211156095310536	0.565444275251141	-57.1177237814999	865.748501184909	2705
H200017979	301301	6.03253460188679	1.63933066054084	29734.3630527	192617.105892373	4929	0.0371390626253561	0.691838184773737	104.286487852	1347.41578987154	2808
H300014453	301302	3.94010715902406	1.91997770029303	17360.11214266	84638.9169329425	4406	0.051172618274048	0.743991363389002	130.336658744	1415.93960492327	2547
H200003840	301303	9.2294567755991	1.70046785744202	46599.5272599999	444685.073645329	5049	0.0576945104638852	0.58730664687315	164.544743843001	992.886185307831	2852
H300009303	301304	4.25927273229293	2.1203650036499	19077.28256794	101388.203466568	4479	-0.0642490834064466	0.745133161635288	-165.4413897716	1439.77456278589	2575
H300011999	301305	6.83005732498991	1.54080471113418	33836.103988	242861.343961207	4954	-0.0879114679523219	0.540576770094422	-249.14110017688	849.770811131883	2834
H300019798	301306	4.85885154649479	1.69961587688714	22841.461120072	124560.131093607	4701	-0.00396401929080882	0.779882129704539	-10.782132471	1653.78241499724	2720
H300022027	301307	5.40364531303535	1.56433584611165	25991.5339557	152217.358827336	4810	0.000535886135016459	0.81860387499359	1.46457680699998	1830.74759979656	2733
H300014999	301308	4.35671177502179	1.9321711184745	19988.5936238	104209.120561839	4588	-0.0223582741029412	0.654833142732519	-57.773780282	1108.89876898802	2584
H300010652	301309	4.36178564374585	2.03678387430492	19702.1857528	104671.285261616	4517	0.172488534495585	0.862078433819065	449.332632361	2012.74343190664	2605
H300019763	301310	5.35151582563683	1.73523499696297	26051.1790392001	154068.03099241	4868	-0.0167197922200216	0.675347205457571	-46.41414320278	1266.43646280662	2776
H300014118	301311	7.8116845724494	1.52547508603682	39355.2668760001	319152.404037284	5038	0.00203159157414584	0.356616413360219	5.76768847900004	360.935123284016	2839
H200015137	301312	7.01394261438933	1.6331423454469	34803.1832525999	257339.280731371	4962	0.0471801374764936	0.929432588779498	133.472608921	2449.25073811563	2829
H300012589	301313	7.57486243990477	1.75537040950573	38192.4564219999	304835.564347805	5042	0.00761175712827612	0.369314606160624	21.7239548441	389.295380525303	2854
H300019697	301314	6.83999179741989	1.48684558133727	33933.1993070001	243067.925442496	4961	-0.0980578054715956	0.474253487024116	-276.523011429899	661.154486565043	2820
H300016161	301315	7.32882243152195	1.35363813426989	36548.837466	276995.968152839	4987	-0.1026793815321	0.543808990421389	-291.4040847881	868.90214584707	2838
H300016145	301316	6.38834983386051	1.55105154411602	31507.3413806	213142.726035083	4932	-0.11301738172368	0.591457827058173	-314.527373337	1008.75286904103	2783
H200016624	301317	7.17588383287019	1.28007831912627	36152.10275	267676.920382087	5038	0.0977829342553418	0.514324058689437	279.170277299001	782.264532258872	2855
H200004387	301318	4.17746378598518	2.04202096211283	18614.77863035	96339.2436236678	4456	-0.0398841891987913	0.982011656367286	-98.9925575914001	2396.49288002771	2482
H300018458	301319	4.22485371588924	1.78551148514144	19147.03704041	95338.4908636897	4532	-0.0662310730091989	0.859344501710583	-172.796869481	1937.38203467187	2609
H200000274	301320	6.68166969262745	1.70602247752645	33288.0784086699	236917.208356961	4982	0.0322337307984441	0.363847778545793	91.156990698	377.191307126863	2828
H300013803	301321	3.40148229564193	1.98095177097272	13299.79577596	60578.6000806393	3910	0.0616684537300048	0.856111259988359	127.222020045	1519.14000656198	2063
H200004201	301322	5.26660797718507	1.58704162797228	25669.4472808	147464.546420205	4874	0.137742782508573	0.68479945164706	377.552966855999	1336.92898799367	2741
H200017522	301323	5.50391303105809	1.72931206067551	26528.8608097	160423.859568844	4820	0.0126697090960145	0.427362331121226	34.968397105	504.342832146189	2760
H300017558	301324	5.36895994261954	1.76702953662582	25824.697324	153667.355243158	4810	-0.0228338927559415	0.56850285739937	-62.4506966874999	885.042486424688	2735
H300018460	301325	4.21887242911696	1.82241680227574	19444.7830258001	97339.1624273169	4609	-0.00444398790271493	0.677571697278061	-11.785455918	1217.135500952	2652
H200005618	301326	7.40219427751004	1.47374355264965	36862.927502	283680.540981215	4980	0.0953730486470089	0.494174152071818	269.4288624278	715.339905437576	2825
H200002158	301327	5.4113666889838	1.69161285770283	26017.8510406341	154547.622808311	4808	0.00328440164797523	0.864220616150423	9.00254491710012	2046.47329703296	2741
H200007538	301328	3.64657852916667	2.01496275638827	15140.5940531	72064.7361427447	4152	-0.00647655132940147	0.857180180096871	-14.824825993	1681.22200005976	2289
H200005888	301329	5.30306287873237	1.77066368531244	25184.2456111	148439.80449013	4749	-0.0711179784869726	0.751996456050277	-193.796491377	1554.20079154537	2725
H200014857	301330	7.07598099618313	1.65024799268965	35316.22115195	263486.268730706	4991	-0.191570740487279	0.613187685919273	-542.145195579001	1167.56071843191	2830
H300020161	301331	5.33888572279505	1.70255422040483	25786.8180411001	151670.65290368	4830	-0.183109700665331	0.651530210337348	-502.819238026999	1257.30056329011	2746
H200000509	301332	4.84962211631638	2.00456084003259	21643.86350512	122894.053825095	4463	-0.00218650933828119	0.728288899603401	-5.59746390599984	1357.31792067678	2560
H300013927	301333	5.91821236530235	1.78605854140757	28774.3485201	185799.320071097	4862	-0.081031481425009	0.474791690612782	-225.1864868801	644.483815870182	2779
H300011540	301334	5.64061529309562	1.51410815697364	27368.2654021	165494.887924514	4852	-0.106314905166426	0.595591516033894	-295.130176741999	1015.75041652313	2776
H300019561	301335	7.09909870250151	1.72766064800096	34906.2683201999	262476.376563926	4917	-0.139481094527845	0.862706719960987	-384.549377613269	2104.82587822857	2757
H200007745	301336	8.73865517583727	1.70850341824608	43833.0943619997	397681.001329197	5016	0.114174242634061	0.858690513243692	324.483197566	2131.8572617257	2842
H200000007	301337	8.1769741397293	1.64439813061604	41081.118078	349501.659254715	5024	-0.022204742075765	0.282718360640472	-63.1280817213999	228.561869014039	2843
H300019230	301338	5.59400358714644	1.81865619401646	26895.9692470001	166355.350709728	4808	-0.122773262241317	0.704645853032111	-339.345296835	1413.56325427244	2764
H300017857	301339	7.28597418970024	1.70954488692418	36218.5776969999	278412.664578425	4971	-0.183505326957122	0.668255666060463	-515.2829580956	1348.06690576868	2808
H200013298	301340	6.42730197581793	1.84712173947322	31628.753023	220073.891701924	4921	-0.183365447597384	0.692831624570558	-504.621711788	1413.05326672334	2752
H300021660	301341	10.6609765565852	1.62684590688384	54072.473095	589886.416606038	5072	0.000736842567307706	0.242737122583223	2.10736974250004	168.457580033801	2860
H200005845	301342	7.01498315398303	1.66816159339682	34696.1066796	257153.367404021	4946	-0.108868762664056	0.579921741698967	-304.3970604087	973.123619379253	2796
H300011518	301343	6.89930192079405	1.62078465619696	34406.8186789999	250480.967508629	4987	-0.0370071208449858	0.347980189866324	-104.804166233	346.684892143891	2832
H300022801	301344	7.5209029516966	1.74999009386186	37679.723788	298725.434687312	5010	-0.00504581001236293	0.389570990656557	-14.3502836751602	431.541886676946	2844
H300022207	301345	6.47623686981057	1.36962662994037	32135.087348	217420.663817798	4962	0.0201436789213603	0.469836270887412	56.865605595	624.091037208376	2823
H300014073	301346	4.39001676683465	1.93579396353467	19860.43585316	104136.676463867	4524	-0.055232756834769	0.770529312606139	-142.3348143632	1537.27247019455	2577
H300013463	301347	5.62002703057382	1.86905788156948	26835.62907099	167494.344300289	4775	0.0924292575879285	0.816664672022466	248.080127366	1812.33306545357	2684
H200009551	301348	5.38350672882023	1.64872254425362	25964.6529531	152888.459111175	4823	0.019586514869161	0.47172524615586	53.9216754348002	613.444133730614	2753
H300022075	301349	6.77156510573684	1.83850239919339	33404.1306665998	242868.854775736	4933	-0.0757295706250448	0.634321656694782	-211.058313332	1136.96935957299	2787
H300022817	301350	9.77502600612774	2.01706198635952	48972.8802907	499090.490572168	5010	-0.00638700774048123	0.480545024664542	-18.0496838746	652.474229532433	2826
H300011030	301351	4.75810409619903	1.87707917451866	22282.2014825001	122517.715742957	4683	-0.0255625372415459	0.626847292611082	-68.788787717	1058.76036695065	2691
H300021922	301352	4.85643226526624	1.52095292090253	23257.45411836	124024.320395391	4789	-0.0188658386575506	0.684973160808684	-51.29621530988	1276.22135805653	2719
H300017895	301353	7.07016085432595	1.81260025724189	35138.699446	264762.004647332	4970	-0.0649718875008807	0.462879626693429	-184.455188615	620.04732528032	2839
H300013146	301354	4.54329310357082	1.68063498014512	21171.74586264	109348.950578381	4660	-0.0621630088374531	0.85343344566702	-165.975233596	1954.28005657547	2670
H300010706	301355	4.80318268111724	1.68290324639057	22613.3840627	121947.207517316	4708	0.0147280612829142	0.525185224968961	39.824677709	746.126704274834	2704
H300021921	301356	6.390466523771	1.46284520083632	31588.076027	212438.007676193	4943	0.0401746351697378	0.727888460786539	113.372820449	1499.18147730732	2822
H300017237	301357	5.5217927944364	1.74853166588445	26697.8681611	162199.388716002	4835	-0.0250551860423147	0.487325522563269	-69.277589407	658.147522789637	2765
H200015882	301358	7.26202814284281	1.76785156211805	36121.3279825001	277856.213017254	4974	-0.142830169079257	0.642656477353709	-403.4952276489	1223.9640420141	2825
H300018461	301359	6.34884439433374	1.78587572956415	30969.66295556	212176.041346106	4878	-0.0309549261489773	0.415277399531905	-86.2713791771998	483.131041684881	2787
H300010471	301360	7.8939043072169	1.79881096240345	39595.824005	328792.785866363	5016	0.0193489725579354	0.225585513377361	55.1058738450001	145.946723529594	2848
H200005026	301361	8.87472814492182	1.62724510266631	44826.2518600001	411192.828465262	5051	0.0916973148347568	0.553814297394854	261.9792284829	899.98734004738	2857
H300019567	301362	8.21499637652223	1.73778041736028	41148.9168499999	353161.7657616	5009	0.0743857755146487	0.551846861567044	210.734902033	878.118681931521	2833
H200012641	301363	6.29970049839161	1.54463518653851	31334.7102789999	209264.36001683	4974	0.132926403651891	0.440597573986379	376.048795931199	598.975770429944	2829
H300005548	301364	3.6138626610585	1.76757219116789	14578.32197471	65284.4015271361	4034	0.0580498920538896	1.16322990598578	133.572801616	3119.8926593284	2301
H300019544	301365	8.77971815428799	1.77480536756422	44328.796961	405095.210736363	5049	0.0941835526132208	0.413654105356559	267.858023632	511.692751032726	2844
H300013259	301366	3.7797961041866	1.8890925625354	15962.07894798	75400.3315591817	4223	0.0679221081274798	0.961468852361738	160.907474154	2199.96130927635	2369
H300022567	301367	6.61844769125806	1.61649594392573	32933.3957117001	230967.926018613	4976	-0.0810261995320876	0.571411701497223	-229.790301873001	944.278662793643	2836
H300021669	301368	6.0258946522117	1.69666759559308	29834.2044231001	194027.243489331	4951	-0.0323041039024477	0.518374018344964	-91.0652689010001	760.17113522689	2819
H300022920	301369	7.00838264896987	1.78787804672175	34901.7455918699	260520.201108461	4980	0.0208307361468829	0.910581883946578	59.1384599210004	2354.38618225563	2839
H300018486	301370	4.61639520671546	2.02317565910374	20815.32598708	114544.095895111	4509	-0.106399030303008	0.939886187281235	-269.18954666661	2262.7248146444	2530
H300010357	301371	6.36275654495677	1.59968605134302	30910.2712954	209103.571954314	4858	0.025104381069253	0.716960222765795	69.2378829889997	1418.92429075422	2758
H200000092	301372	6.29322413555055	1.59488435638896	30748.6931263	205934.17781766	4886	-0.0180160158091684	0.602619137664671	-50.6970684869999	1022.45381713657	2814
H300012986	301373	5.73232680172273	1.65273421843799	27950.8254852	173539.476743467	4876	-0.0060129049862689	0.469386932095603	-16.7279016718001	612.821883196895	2782
H300008623	301374	7.98764015028778	1.76266003288644	40249.7187173001	337153.18609665	5039	-0.0776204392788733	0.430048100348059	-220.442047552	542.159354058753	2840
H200016505	301375	7.4813668505609	1.49270989812962	37346.983318	290527.343518047	4992	0.0464678143902997	0.59075552593938	131.7362537965	995.165082896597	2835
H200001929	301376	7.44615303754519	1.78394206384335	37066.9498208999	291845.231103573	4978	0.274059256945675	1.09291879325387	766.817800933999	3551.09027048371	2798
H300014499	301377	5.16817005612094	1.66814104938822	24274.8947536	138524.317837874	4697	0.00952898788421443	0.636315388370971	25.594861457	1087.39307241234	2686
H300012082	301378	5.72897810473933	1.60964002630142	27802.7307423	171852.481475845	4853	-0.0329232264528757	0.421763785966323	-91.5924159919001	497.712843948578	2782
H200006226	301379	6.4874073371826	1.54757034396452	32190.5152071001	220714.45040501	4962	0.104087759738532	0.683613037310438	294.984711099001	1354.64107901943	2834
H300021988	301380	6.8077074951904	1.49419359743706	33970.4604010001	242399.471660494	4990	0.0107569317012022	0.449417225761889	30.4206028509999	571.312939975324	2828
H300011652	301381	4.95742649344806	1.69402475293907	23190.84113635	128388.570056605	4678	-0.0245420468274878	0.618361550046972	-65.3554707016001	1019.47557652902	2663
H300010739	301382	5.50489644709555	1.85127309844339	26440.0176353999	162007.031574524	4803	-0.0301773174127995	0.480065237917821	-83.1083321548499	636.971614224066	2754
H300019643	301383	6.14089014354674	1.65982163566903	30022.8119118	197833.268181335	4889	0.0573525440592297	0.417391505819517	157.834201251	488.319498758711	2752
H300011801	301384	6.32881359096799	1.71571450398476	31251.6815121999	212318.996386604	4938	0.107662906327039	0.470605605707058	302.85575549796	655.378947612396	2813
H300020069	301385	6.49168167468764	1.55302367052762	32211.7244698001	221073.610638456	4962	-0.0850551639536777	0.40240111426975	-240.536003661	478.22548790432	2828
H300018057	301386	8.21155223984139	1.90852389156346	41427.2810499998	358554.868111573	5045	0.020013545397724	0.238859314465454	57.1586856558999	164.032467315467	2856
H300015781	301387	6.25696339873086	1.67077341955707	31059.5663113	208192.703786429	4964	-0.0055157543291593	0.378986148903776	-15.5489114539001	404.836515965325	2819
H300012027	301388	8.39406645519028	1.91144039071165	42129.8195386	371974.291667013	5019	0.0217234350462487	0.279641494372982	61.6728320963002	223.26954469685	2839
H300020456	301389	6.64634738551308	1.52035117306556	33032.346506	231030.132786352	4970	-0.0947031719698692	0.628945181986083	-268.00997667473	1144.45470156885	2830
H200015033	301390	4.504420332637	1.93172346328266	20053.6793208999	106939.354579538	4452	-0.0199967647080063	0.89758655089459	-50.9517564759999	2053.03900712113	2548
H300015708	301391	7.011119951478	1.59938043863246	34866.2995187001	257170.272629117	4973	-0.0412158343902136	0.501866256396446	-115.8164946365	712.275571182651	2810
H300014530	301392	5.5934271851028	1.78685761258068	26658.2739641999	164325.092807467	4766	0.000583333307078023	0.53123125890607	1.60708326099995	777.198052774001	2755
H300018462	301393	5.82052277529424	1.71694718441694	28386.68957511	179599.370810896	4877	-0.108091732573134	0.713969870374093	-296.9279893784	1431.87713237366	2747
H200005170	301394	4.36592585804199	1.96316191804438	19956.6470971099	104742.043155312	4571	-0.0493552596172559	0.819257732474655	-129.853688053	1771.62086322344	2631
H200016976	301395	9.0944663651966	1.61398022366275	45572.3709560002	427507.104975102	5011	-0.0963723232419867	0.640201951967971	-273.601025684	1189.54610103018	2839
H200001573	301396	6.91908794540174	1.46137391576752	34533.1679355001	249594.738450264	4991	0.0881264094203619	0.536947562048333	248.428348156	834.358242931249	2819
H300010702	301397	7.79264210226078	1.78912871580026	38604.7489745999	316687.453881782	4954	-0.0269537685304006	0.773772346580686	-75.362736811	1675.4638956745	2796
H300021095	301398	9.1077898077154	1.74739940359223	45566.2724080001	430281.161600891	5003	0.0451001787241623	0.682635306969174	127.859006683	1326.38485127032	2835
H300018463	301399	5.93454577795755	1.6941732524372	29346.3288720001	188347.514663731	4945	-0.0390132161574921	0.594887317636926	-110.1343092126	1002.97687178546	2823
H300021661	301400	9.15346983870328	1.65757849285643	46307.4039139999	437770.616190028	5059	-0.0874505330749913	0.59609672461676	-249.3214697968	1034.49751497243	2851
H300010659	301401	6.02268045665573	1.80507630710567	29318.4084630001	192433.554079627	4868	-0.107575385729294	0.721477094209689	-300.027750799	1483.51100356598	2789
H200019974	301402	6.28224645338086	1.64096084461213	30845.8300861	206999.828650828	4910	-0.190848103002289	0.832435187446897	-538.573346672459	2057.59297234663	2822
H200015754	301403	5.67233945708444	1.65560241631998	27743.4122846	170773.636851019	4891	-0.018970664791622	0.56890584293829	-52.9850667630002	904.646733837602	2793
H300011276	301404	4.34761316901378	1.68687214476984	19881.6350219	99447.4562999013	4573	-0.0151686920292442	0.687310143175655	-39.9391661129999	1243.95007793542	2633
H200015687	301405	6.24195177034871	1.42592007546249	30785.3061313598	202186.342299152	4932	-0.0167500123961525	0.500578468658967	-47.017284796	703.911662120755	2807
H300013019	301406	5.3585557315843	1.80355867443116	25806.80440331	153949.54668977	4816	0.133700674639183	0.669173646762947	366.473549186	1275.95159325392	2741
H300016945	301407	4.44469395543725	1.81575745057196	19618.8791193	101749.464635511	4414	0.187491297874754	0.869884799716271	476.040405304	2009.75692883635	2539
H200005655	301408	10.2299555382476	2.15764985355843	51487.3662239999	550139.70619829	5033	-0.157213439282555	0.643138662078564	-447.901088516	1248.42673108826	2849
H200020127	301409	7.6506448849821	1.54302671013384	38513.3463509999	306635.164141884	5034	0.0696039158753073	0.396138646690544	198.162348497	460.403780220006	2847
H300004373	301410	9.05883883434978	1.57300685771685	46046.0777949999	429698.647318061	5083	0.0611025186774444	0.577144161185345	174.997613492201	964.344875875647	2864
H300018051	301411	9.09601318676501	2.11062180889309	45634.698158	437438.713910808	5017	-0.116348270486057	0.613915575314723	-329.614650287001	1105.70918328263	2833
H200011731	301412	9.35080970257235	2.15764676622637	46529.62908	458250.518908197	4976	-0.0987595986604717	0.585073726825613	-276.329357052	984.73478690361	2798
H300011449	301413	3.67636753411418	2.01889387454183	14940.75765864	71488.2300439718	4064	0.00182572622611457	0.940873684001436	4.01294624499983	1944.88683301562	2198
H300017773	301414	5.59915126792646	1.6335751383718	27407.8454565	166520.64312276	4895	0.0880669406676429	0.831770734620882	246.5874338694	1958.18351227392	2800
H200021030	301415	5.16225085628024	1.77582685347085	24536.1783199	141647.629477939	4753	0.0738831159803996	0.812506973563757	199.779945611	1799.19333928069	2704
H300021177	301416	5.55369573004101	1.72746811127204	26818.796680368	163350.893860928	4829	0.0557993385679506	0.687059819124668	153.559779739	1307.18137173809	2752
H300016331	301417	4.77462275757439	2.049573009325	22302.26290063	126102.39225174	4671	-0.00556762548148145	0.741833986488839	-14.8822629119999	1470.53165576473	2673
H300018464	301418	4.561014159085	1.68626317257526	21035.3973017	109054.047294436	4612	0.101799341483334	0.931293955615727	269.361057564901	2321.45158030346	2646
H200007181	301419	6.41253030774389	1.60465170811194	31549.6491141	214979.049189132	4920	0.121009973967457	0.495547909401117	342.095196406001	735.371337237878	2827
H300021965	301420	4.07221194483968	1.99829169064005	17526.80021059	88555.4543092143	4304	-0.00720774567307697	0.973605760346563	-17.6157304250001	2315.86664508971	2444
H300014434	301421	7.40013255244952	1.60269779614651	37008.0628948001	286707.772059774	5001	0.0220646892894458	0.432688408356027	62.509264757	531.584188215678	2833
H300014413	301422	9.15097860456346	2.04036802744925	46120.9321669998	443029.532885734	5040	0.0345332026677182	0.363923276669331	98.5232272110001	381.121634085324	2853
H200006201	301423	8.45794441750398	2.01312680026142	42425.0491982	379152.89579061	5016	-0.176622636328296	0.914025842139507	-502.491400354001	2464.75193070391	2845
H200009221	301424	4.05693687290805	1.85224584232189	17870.80692516	87610.0433276979	4405	0.0763554566367246	0.87451787823707	194.400992597101	1961.21254332208	2546
H300018044	301425	5.73534109979123	1.75347264761639	27472.283868	172287.495808193	4790	0.00582680478359575	0.482656030061619	15.913003864	636.064904325755	2731
H200005393	301426	7.86026847393554	1.41090818467866	39505.70935	320528.557819872	5026	-0.0584712294748613	0.412315486108031	-166.46759031493	493.565119673923	2847
H300011167	301427	9.8372743515873	2.03874365022856	49579.862732	508675.192916642	5040	0.081184633117812	0.472636033411642	231.538573652	655.667496200047	2852
H300020066	301428	6.42686191644835	1.82166548341101	31594.4531812601	219363.444052563	4916	-0.00933898391412187	0.386831766872428	-26.0557651204	417.585991809456	2790
H300010424	301429	8.57023240032023	1.98855151784148	42816.8810719999	386702.535453764	4996	0.01521272399894	0.274146435301449	43.0520089170001	213.272020468697	2830
H200013090	301430	6.90620170172276	1.72298603625451	34475.758895	252913.231026543	4992	-0.00462371050116445	0.395182178163323	-13.1035955603001	442.48723373849	2834
H300013344	301431	3.74830935724738	1.98944459810898	15697.919588152	75412.3435116397	4188	0.0182649229772728	0.871397252355799	43.3974569940002	1804.20893331584	2376
H300019907	301432	5.56598744487963	1.57941744574522	27284.4704547999	164090.855943903	4902	0.0373214273415864	0.417724687212291	104.4626751291	492.132668369624	2799
H300018124	301433	6.15295381337163	1.40229693736553	31060.1108499	201036.033525287	5048	0.0164595420415789	0.370593765091568	46.9096948184999	392.05302772082	2850
H300012448	301434	4.91746707994132	1.52630182555308	23461.2354384001	126482.0318661	4771	-0.0792396805831795	0.776412948588471	-214.818774061	1650.656421894	2711
H200015691	301435	7.53475301470002	1.81294220999198	37929.9466759999	302335.040410328	5034	0.107080496950141	0.848408794193785	304.965255314001	2081.91926253161	2848
H200010026	301436	6.74871775888127	1.56867626123274	33419.6503419801	237722.937305884	4952	0.0145135734695036	0.3713380899656	40.9282771840001	389.311498888056	2820
H300017311	301437	7.70636806541904	1.53635220985459	38709.0867925998	310160.289182131	5023	-0.0702607125237358	0.481878241052057	-200.1025092676	675.15164667969	2848
H300018445	301438	6.7808096736821	1.33536633975556	33829.459462	238285.743842991	4989	0.0840217793682349	0.461497413971442	237.529570274	621.838750274175	2827
H200018010	301439	5.97481285387289	1.66557508787612	29234.7592940001	188243.310316117	4893	0.0267060809126999	0.476697858074313	74.4832596655201	635.536639883944	2789
H200020179	301440	5.80682294171487	2.31641636174694	28105.0230379	189165.925012231	4840	-0.0253655502473665	0.593533617926732	-69.831359831	971.251803103142	2753
H300014672	301441	4.56651338233318	1.61352217182304	21764.0027801999	111791.067300985	4766	0.00995948067396954	0.613705603498984	26.820881455	1014.16737847672	2693
H300011992	301442	6.94131043539046	1.54121480026839	34755.14135	253137.192697421	5007	0.0135570192425757	0.487191461481662	38.5290486874001	674.849371774004	2842
H300018466	301443	6.42181791530879	1.41077968517998	31922.856857	214894.5616931	4971	0.0282171519064398	0.481972060272218	80.0520599585698	661.053322816595	2837
H200004239	301444	7.35825974343556	1.86105572690701	36710.35786	287400.428160595	4989	-0.106482245858003	0.595096200518764	-300.705862303	1031.75560982298	2824
H300019996	301445	7.44415067641172	1.91247204122604	37176.0884780001	295006.547887043	4994	-0.0420598052314971	0.388959652655328	-119.1133684156	433.310774931743	2832
H300015044	301446	6.0150778617461	1.79067715376165	29419.7458218002	192641.967422337	4891	-0.0355272219767854	0.416615345916291	-99.5472759789526	489.701576585604	2802
H200012454	301447	6.21467613295941	1.91098420958582	30470.5570799	207266.064745234	4903	0.0110690441075223	0.439980992651789	31.0486687216	543.151179084728	2805
H300011579	301448	7.77010620882529	1.82146422600347	38827.2207255	318267.017535983	4997	-0.0517373866591454	0.31450136646557	-146.5202790187	287.597927348156	2832
H300019553	301449	6.53264391048809	1.44331584407987	32388.8485082	221911.041196766	4958	0.0388244825390598	0.578782738321358	109.834461103	951.614453846841	2829
H300010982	301450	6.69575716904143	1.66534786024913	33458.6985737	237887.144785848	4997	0.0199796666554889	0.36455273235306	56.602395635	377.500000291034	2833
H200008217	301451	4.82412666017919	1.78003424525564	23150.9838421999	126885.846507263	4799	-0.0150814539120765	0.591003537502932	-40.9612288251997	948.927022225469	2716
H300015431	301452	8.3403266869133	1.73467042897833	41935.1625818001	364879.608287318	5028	0.0067513045626319	0.216610397113038	19.1872075669999	133.429440896538	2842
H300022310	301453	7.35945217460945	1.7638037114839	37216.749647	289624.122982559	5057	0.0290807449670637	0.426337384673674	82.9964461359999	520.985051055571	2854
H200001339	301454	10.0803886012234	1.59960143093287	51087.4094310002	527945.997940934	5068	-0.0326665849874563	0.362941231722435	-93.4917662340999	379.923108841805	2862
H200017018	301455	7.38897694520384	1.56324725282523	36974.4406338	285429.330498205	5004	-0.0233061087702846	0.566679390361365	-66.3524916690001	915.469680924112	2847
H200012058	301456	6.70596276774709	1.89007008088362	33724.2867590001	244115.662145436	5029	-0.0332361301226825	0.5003029716324	-94.6564985893998	715.758837272802	2848
H200002548	301457	6.87901494458946	1.26179438222001	34264.3734390001	243633.919767625	4981	-0.0775266356583806	0.513197927200367	-218.315006014	758.317724568955	2816
H300017438	301458	4.49104520795698	1.8073958197515	20883.3602169999	108974.908517984	4650	0.0576504541289834	0.640702825782023	151.966597084	1090.42873572729	2636
H200012620	301459	4.97684174403197	1.67562021653743	23649.9519676399	131041.465672839	4752	0.0169646395276753	0.450828467000358	45.9741731200002	551.374180010795	2710
H300018467	301460	6.88358762673186	1.61656214317633	33784.648072	245382.916851528	4908	-0.0585126819380405	0.443356962812614	-162.43120506	554.973260655021	2776
H200015833	301461	4.25038677567828	1.72910039840538	19050.23352859	94368.1015328799	4482	-0.0195673426056559	0.700163818664741	-49.8184542739999	1248.60856896437	2546
H300014817	301462	4.22927519746511	2.13651519778909	18185.8833491	96536.7386138019	4300	-0.100316182132535	1.15974659493361	-242.965793125	3280.64785091303	2422
H200007035	301463	5.64580798085287	2.12238269557773	26744.1924053	172325.926262834	4737	-0.0146126172945529	1.03991029399814	-39.7024811893002	2937.6990046972	2717
H200011430	301464	7.07737767493994	1.42234086284905	35358.5788639999	260351.169052677	4996	0.0432192138362422	0.524182206286335	122.8290057226	785.921578548682	2842
H300019946	301465	6.99272377712512	1.79089211724478	34879.7062003001	259898.928934541	4988	0.0472913309346359	0.44469177788836	133.125096581	562.766350380849	2815
H300011028	301466	6.96743718414733	1.71613679323303	34809.316172	257242.625689509	4996	-0.0639430987821291	0.366046715322848	-181.4065712449	391.595899261801	2837
H300017771	301467	6.3059243420246	1.71262040136767	31271.0788121	211735.211395649	4959	0.00091776105105023	0.448101266388618	2.5779907924001	563.834009768486	2809
H300018485	301468	9.67798618722815	1.83022923421716	48951.254135	490689.191740778	5058	0.00897252471888106	0.288597373886649	25.6614206959998	238.351909740116	2860
H200009208	301469	8.11494241272068	1.77108898245949	40444.8729849999	343838.271226899	4984	0.0250275067777269	0.406885734204368	70.9029267013002	470.629117458223	2833
H200011566	301470	7.14194347171318	1.29603219156524	35852.5562280002	264487.341394052	5020	0.00779084869985964	0.40602292135918	22.2039187946	469.843778865976	2850
H300003103	301471	8.60552177425822	1.87124744255945	42924.34261	386848.679561615	4988	-0.0509914530882562	0.542795906602177	-143.285983178	834.914716482864	2810
H300004687	301472	7.06326057851736	1.51478257382284	35443.4415830001	261858.102556156	5018	-0.0617882309502984	0.363827654205191	-176.0346699774	387.868231318583	2849
H300019834	301473	3.6248040876319	1.88938124724347	14908.81921243	68720.4081004351	4113	0.0913638215481832	0.98489889994028	213.699978601201	2287.44486788592	2339
H300022050	301474	7.25339048024618	1.32243241607772	36535.327849	273812.094477899	5037	0.0931332330115708	0.643441559813827	265.615980549	1205.10025860157	2852
H200019006	301475	7.26142382778449	1.48077263062165	35987.6164905	272186.102866016	4956	0.151956012108109	0.645264224779424	423.501405745299	1224.34903724685	2787
H300014847	301476	5.55551518787069	1.60297755089677	26977.5817523001	162349.467431163	4856	0.00783864221769199	0.775510599360481	21.5327501719999	1651.65901749692	2747
H200017557	301477	8.13406188851215	1.73274089623955	40784.1863089999	346792.081660696	5014	-0.129641160800564	0.807829042508935	-367.921614352	1899.08926573781	2838
H200019860	301478	5.38656724128349	1.55874642456434	25936.32126678	151404.268158109	4815	-0.0353350306911549	0.644917895540808	-96.6766439709997	1140.95478877116	2736
H300022569	301479	6.98574415722507	1.53857524201366	35194.1790640999	257781.186551743	5038	-0.0086074452468399	0.352972342236069	-24.514004063	354.91723651791	2848
H300022258	301480	5.94405541593808	1.68015365190067	29862.9344096729	191686.445558358	5024	-0.046219350233425	0.511505067551386	-131.17051596246	748.328016646501	2838
H200010373	301481	6.41387778908288	1.50669462873655	31960.353023	216299.579590109	4983	-0.0118970417725532	0.43238595276095	-33.5496577986	527.432650317025	2820
H300019573	301482	8.39605336744832	1.79464661526733	42248.9405449999	370927.985353108	5032	0.0221642653490169	0.338087645406451	63.123827714	326.820463032332	2848
H200005341	301483	6.27304007164358	1.66053157457525	31258.558677	209823.384141467	4983	-0.0528807187619266	0.523674765579757	-149.8639569713	784.833405638651	2834
H300013059	301484	4.68276442695113	1.74812513355237	21840.4132873001	116523.365544845	4664	0.028406949901488	0.589002687153622	74.4546156918	911.056342080261	2621
H300011947	301485	6.43191245420884	1.72337894934775	31786.5113487001	219123.001169649	4942	-0.0697174515123133	0.376669496903809	-195.9060387496	412.198736660327	2810
H300019866	301486	7.39168915761963	2.0044159239431	36766.2618700001	291744.717765171	4974	-0.0546038642505007	0.669605722575042	-152.6724044444	1261.53575050324	2796
H300016595	301487	6.88038306336294	1.78285895528018	34085.4176959	250264.267350077	4954	-0.0101216315835996	0.33274071294434	-28.5126361710001	312.065926253592	2817
H200004172	301488	7.04055087405192	1.52258433429167	35273.1598790001	259954.656259314	5010	0.0738630823520728	0.757115088960672	210.214332373999	1646.34724736006	2846
H200020379	301489	8.47644098392752	1.7519763513088	42560.2101803001	376167.603957302	5021	-0.0961323858748237	0.778375727304149	-272.631446341	1743.84668244877	2836
H300022496	301490	7.50199844647152	1.57595136432931	37419.968251	293110.370104537	4988	-0.0597610986724382	0.425490137264506	-169.123909243	522.274443824743	2830
H300021248	301491	7.64525334953008	1.85639815538823	38233.9120009999	309539.014347927	5001	-0.0749301347749997	0.441754468819739	-212.801582760999	569.967614716969	2840
H300013917	301492	7.88436830992048	1.72294324218354	39658.3725989	327609.970689773	5030	-0.00401323491090857	0.323308757341668	-11.4417327310003	297.952293196606	2851
H300016688	301493	4.62240614128704	1.80182105614182	20902.5205709	111297.633229394	4522	0.212793734093216	1.01197296113131	555.1788522492	2788.96340781043	2609
H300012722	301494	5.60756941258768	1.38725096683375	27824.7594252601	165576.541946051	4962	0.0264574570549451	0.513373270854986	74.636486352	745.191656576329	2821
H200005272	301495	6.49473154601091	1.62799983929525	32155.4158843	221960.192128753	4951	-0.0130795693033676	0.511164388735852	-36.8974650047999	737.317674069635	2821
H200008737	301496	5.56863743630466	1.75799603075819	26612.5183081	162962.113835833	4779	0.0834151983002176	0.718325783250678	230.059116912	1441.78018030159	2758
H300014519	301497	3.49019587957648	2.08090578704323	13943.3325389081	65959.6563396943	3995	-0.0378027769696145	1.03420098866996	-83.355123218	2360.48704879716	2205
H200005715	301498	8.1925456265132	1.77235593883218	41282.237412	354032.208763738	5039	-0.0403336042074282	0.755168294176695	-115.112106408	1631.64930830669	2854
H300018326	301499	8.37084337342906	1.97261613434036	41963.0378309999	370768.783796839	5013	0.0302667994797465	0.235835571986771	85.9274437230002	160.445816195632	2839
H200007488	301500	3.51799710999261	1.99015925875428	14283.06826657	66324.4116830791	4060	-0.0275845915404665	0.90689473225586	-60.3275016990003	1799.55741858306	2187
H300017924	301501	3.40874179979895	2.0501304471906	13055.48109323	60596.1845615345	3830	-0.0030315633141123	0.890977260748649	-5.99340067200001	1568.64695621583	1977
H200017847	301502	6.67792550958683	1.64936452605152	33296.1365907999	235910.330559279	4986	0.0293593282786042	0.269645883380745	83.2924143264	208.647856610307	2837
H300004857	301503	5.33665320833746	1.71516489270374	25840.07483477	152140.726609616	4842	-0.152083937107742	0.698732280864886	-426.291275713001	1432.84355006917	2803
H300009479	301504	6.54346128204422	1.572463273899	32553.71987817	225312.920688682	4975	-0.0273626355983723	0.337287411678858	-77.3268082010002	323.49576984238	2826
H200006714	301505	5.38532589787897	1.64332872492542	26253.46375216	154545.83805279	4875	-0.0238610585293483	0.584163488688523	-66.2621595360003	948.882705957455	2777
H200000073	301506	6.75630339939577	1.45951649883475	33545.046378	237214.766145651	4965	0.00595947813750444	0.647301878658004	16.8593636510001	1185.031687148	2829
H200012229	301507	7.61163349567383	1.63295661478803	38179.9536142999	303984.548532365	5016	0.206353304644468	0.843862092497621	585.630678580999	2141.08369261158	2838
H300003132	301508	7.73623696068298	1.75168384620969	38286.63671842	311376.918959195	4949	-0.0479120450521277	0.404317758454061	-135.111967047	467.303454242147	2820
H200014391	301509	6.52179990093004	1.63112654825176	32256.82231	223529.078067832	4946	-0.0883219427224237	0.485152728563018	-248.5379468209	684.056081603878	2814
H300017702	301510	8.11480324176263	1.46756785786583	40882.3787320001	342600.925503052	5038	0.0794321405734362	0.56563132790648	226.063872071999	928.182620730808	2846
H200002391	301511	8.52270879476087	1.6519580863601	42945.9296168	379764.180329461	5039	-0.0382430741261313	0.347093802586027	-109.0310043336	347.520887992615	2851
H300019982	301512	5.77884999016996	1.51025642661184	28218.1245019999	174203.537683662	4883	0.126944605936632	0.679446110926154	352.7790598979	1327.23881378057	2779
H300017049	301513	3.69606717682832	2.04744533293828	15242.58103724	73621.3530115103	4124	0.0205179090759046	0.775825641085571	46.4935819659998	1364.26973954101	2266
H300016351	301514	5.73473957820983	1.86096880956587	27933.9164854601	177059.544356138	4871	-0.0303662194087777	0.417452031132227	-83.71966691	482.819892279158	2757
H300019981	301515	5.99826673485631	1.87007663400696	29013.6161965	190943.80336945	4837	-0.0288667439454878	0.743767748896509	-80.48048212002	1544.06503347011	2788
H300017275	301516	5.18682614189532	1.88490470038832	24575.1822603	144297.122750426	4738	0.0606514921779006	0.553942485636806	164.668801263	842.784489357661	2715
H200011663	301517	6.47080229555777	1.45994475302938	32192.2414203999	218911.405686035	4975	0.0380011342243635	0.588651842240569	107.4672075865	983.670448392294	2828
H300017277	301518	6.82565765697091	1.81588861831132	34025.90342	248683.666361053	4985	0.00802046910613539	0.548214598158617	22.746050385	852.211195367397	2836
H200015708	301519	8.73284686675908	1.53338864478869	44109.6095240001	397076.433042264	5051	-0.0343769692450946	0.402501674059951	-98.1118702254999	465.580464758214	2854
H300012517	301520	8.77327215439289	1.73591431055042	44436.623462	405114.441225864	5065	0.0373192762603364	0.315642083150117	106.509214447	288.21902183992	2854
H300021663	301521	8.65368539822133	1.50854725945641	43787.6481149999	390437.372460503	5060	0.114622304432517	0.513797137008578	327.819790677	792.315716622869	2860
H200006987	301522	6.69181794283135	1.53908817762199	33325.2533553001	234800.745804088	4980	0.182935734231456	0.672512052241478	516.4275777354	1370.78594138754	2823
H200017076	301523	7.23734561400324	1.35725893731117	35868.284863	268719.036417576	4956	0.0862288052235609	0.968646980991931	242.6478578991	2660.29636213329	2814
H300018896	301524	6.19720073089164	1.35748476459821	30372.4807820999	197253.908043791	4901	-0.0148392185172538	0.759691372283925	-41.7130432520005	1622.35704591843	2811
H300014330	301525	7.21627740717129	1.61250128119449	36225.7125839999	274464.996235123	5020	-0.070519759324659	0.359759884278044	-201.6159919092	384.120775477017	2859
H200013468	301526	4.1773910894757	1.83712048969775	18564.32600163	92545.6269762952	4444	0.0431018033935105	1.12022699881381	109.52168242291	3192.18824535647	2541
H300015853	301527	5.70736621037579	1.43199551209294	27943.2649659999	169520.187837398	4896	-0.00435361903390497	0.445591261773473	-12.1857796759	555.600352290055	2799
H300019719	301528	7.43944479100503	1.65631720246146	36936.84338734	288407.778589658	4965	-0.0778831287223676	0.433401452761553	-220.4092542843	548.556523997752	2830
H200001996	301529	5.13625317932106	1.76317016953638	24813.2391093	142462.432760164	4831	-0.00596091307508999	0.664556392837118	-16.5594165226	1226.51965758938	2778
H300017300	301530	5.66229550327898	1.72894181810566	27439.4840088899	169853.333797194	4846	0.0282550519648686	0.456360318634415	78.4642793064401	580.359931706504	2777
H300014303	301531	6.31995463110847	1.31061376582253	31814.6516130001	209712.381393124	5034	0.0293457265513135	0.457492881061668	83.782049304	599.800092286672	2855
H200009430	301532	5.82692632573892	1.43438950249411	28388.785059	175441.31119177	4872	0.0264084449729092	0.468107623981178	73.8908290341998	614.843261011715	2798
H300017706	301533	5.05588790547719	1.69662202870137	24369.3797044	137080.470391033	4820	0.0302983929275153	0.702856630272612	84.0174435879999	1371.93422473337	2773
H300017541	301534	3.67760049009596	1.81312962547434	15714.38689418	71835.176517231	4273	0.0197867307989461	0.856632152317416	48.8138648810001	1810.56264385452	2467
H200004927	301535	5.56869949115591	1.62714233426606	27075.0169260001	163642.5785462	4862	0.0697089830367569	0.555672044555333	193.442427927	870.016597059196	2775
H200008693	301536	5.42198824443099	1.54741632569	26518.944503512	155494.497076468	4891	-0.029127872251536	0.65314965160137	-80.5968225200002	1182.33557074266	2767
H300018469	301537	9.3647629749702	2.0682580615639	47142.216816	463005.307459119	5034	-0.33288665717974	1.01423492375076	-948.061199647899	3244.22747569471	2848
H300014208	301538	7.83347958604836	1.56415276379317	39190.8983689999	319238.864822603	5003	-0.0969962980249734	0.652957056041604	-273.8205493245	1229.72751147905	2823
H300015717	301539	8.27712508496302	1.59056145582821	41393.9025499	355271.937884124	5001	-0.0736628599686289	0.412587782792337	-208.981533731	498.162709708187	2837
H300011428	301540	5.10032356330427	1.66703315352556	24573.358928	138718.522329882	4818	0.0400441490611211	0.567895443249042	110.722072154	895.838239217495	2765
H200010183	301541	5.67090791048091	2.02468876650832	27475.54882628	175668.62931209	4845	0.028860651511971	0.414191300503011	79.7997014305999	476.479525325555	2765
H200000675	301542	5.26959367200504	1.84193372772948	25099.07465976	148418.056960942	4763	-0.0058807217118669	0.456122385008021	-15.9073522306	562.654338516656	2705
H300001329	301543	7.3242903601763	1.54703677553262	36562.8574780001	279742.058585804	4992	0.11805494917957	0.731222483748258	335.1580007208	1557.00683899942	2839
H300019967	301544	5.60093876314716	1.50854139247903	27478.205572	165066.041166435	4906	0.0710596135589425	0.758871107365775	200.2459910091	1636.4984550817	2818
H300010845	301545	6.79017619642499	1.44918825015563	33808.287282	240018.757241224	4979	0.238395725744757	0.787745737492543	670.607176520002	1904.83777612486	2813
H300004010	301546	7.73827117925954	1.43015856338983	38877.0744045999	311115.155112108	5024	-0.122244072364404	0.418326342196319	-347.539897732001	539.825963419019	2843
H200003977	301547	4.64335940175591	1.63380926706123	21684.4884062001	113151.987588176	4670	-0.0560289387574184	0.854624358602297	-151.05401889	1976.84502705611	2696
H300018470	301548	9.10944934963431	1.80019430016919	46084.7042598	436197.737411398	5059	0.0402268019456933	0.306559566805345	114.8877463569	272.930949258346	2856
H300016741	301549	7.02681910641155	1.68330466814098	35070.8541601001	260575.785973233	4991	0.0426564183862965	0.325256639523809	121.4001667274	306.156399326134	2846
H200010950	301550	3.62844105280546	2.18803993531792	13838.8741754	68468.3482089668	3814	-0.133530443930906	1.21156162686592	-286.022210900001	3180.92712635644	2142
H300014041	301551	4.97991825738888	1.74208995120385	23191.47932466	129622.060470217	4657	0.0327938635477349	0.529886584916942	87.592409536	752.554540502229	2671
H200010214	301552	5.39646232033272	1.53756313038467	26275.3750377	153302.511993001	4869	0.0625508623081482	0.573160211750694	174.266702390501	925.808202416594	2786
H300013358	301553	7.25047859041014	1.62802641412887	36593.1654458	278692.23426585	5047	-0.0168913360053333	0.304555910822555	-48.1403076151999	265.070162836837	2850
H300014220	301554	5.94438797902239	1.83730009879584	29186.9449769999	190069.697010416	4910	-0.0388048350209965	0.376400522329251	-109.041586409	402.203025937169	2810
H300018402	301555	6.6449859076613	1.74902108535178	32959.130102	234182.906776554	4960	-0.0789486742908576	0.594492223929771	-223.661594266	1018.5460705714	2833
H300010879	301556	5.13366072974456	1.62885559832042	24318.1508768	137406.551949243	4737	0.0224351758956973	0.72459603727879	60.4852342148	1416.33822633084	2696
H200000542	301557	7.77028407669322	1.74455462328927	39006.826065	318369.299569251	5020	-0.0198480238770502	0.365065240786939	-56.3882358346997	379.613464338778	2841
H300015997	301558	5.77948951950434	1.37481869037069	28683.6064853	175155.410415948	4963	-0.0830262776522969	0.611043651936002	-234.964365756	1075.78423746182	2830
H300018238	301559	6.47933928801935	1.46426086752882	32124.56419	218774.055732456	4958	0.20605317700921	0.935152541426874	581.688118697001	2587.72668301624	2823
H200011804	301560	7.81988636305859	1.36251235819632	39373.127838	317238.704040019	5035	0.00703707172128226	0.354903203673336	20.020469047048	358.360557108865	2845
H300018471	301561	8.06431832358282	1.99810688112352	39974.82593	342156.209802529	4957	-0.16507792022184	0.671707025192335	-461.0626311796	1335.83465516526	2793
H300012188	301562	8.01950313108163	1.70537259486186	40482.4518057001	339327.317343506	5048	-0.0157825913783386	0.281239376235371	-45.0277332024001	226.29126771131	2853
H200002935	301563	7.3591390571486	1.62484051597394	36700.026478	283244.170270557	4987	-0.123756866174312	0.840948522857486	-350.726958738001	2046.88665576276	2834
H300011905	301564	9.17771532073242	1.61597773104324	46613.616114	441067.106854459	5079	0.00165281201574723	0.195787482241029	4.73365361310006	109.754453312702	2864
H200007911	301565	7.44457495924017	1.26727680198485	37624.8818439998	288216.323180577	5054	0.0292789445845021	0.398682178998862	83.5035499550001	455.604160867744	2852
H200001064	301566	8.81979790346734	1.70785174083917	44769.2941580002	409658.671415532	5076	0.0188485852600419	0.265111236741901	53.9634995995	202.169851600731	2863
H300011197	301567	4.37670516089903	1.9960790086161	19375.6737473	102436.262100335	4427	0.103348639821694	0.77784194219109	261.0586641896	1554.70122761247	2526
H300016796	301568	4.8708335592632	1.67145150098379	22873.4343943	124529.348677423	4696	0.0392852758547549	0.601114715892154	105.755962601	976.51763653679	2692
H200001438	301569	4.64559953595601	1.45872337384835	21964.394606	112096.241226621	4728	0.00149418736874546	0.794111995016706	4.12096876299997	1738.60857125476	2758
H300018472	301570	7.58149287651089	1.60912109301859	37634.530639	298176.476394792	4964	0.0154630722412228	0.413147501087413	43.2502130587001	477.920419171723	2797
H300019710	301571	7.43331954229155	1.53983911403439	37174.031031	288181.973814036	5001	-0.104170644311839	0.46959109075226	-295.636288557	656.399926022869	2838
H300011846	301572	6.45245029034269	1.62972935275667	31520.219668324	216354.64130619	4885	-0.0613785759191382	0.859284900334856	-170.9393339348	2066.11559608814	2785
H300019984	301573	5.02198446062071	1.72014662386284	23543.0631513899	132101.282260051	4688	0.150675389425491	0.940267405361477	406.672876059399	2446.58493106192	2699
H300019878	301574	3.72350655317729	2.18824765792898	14953.60231756	74905.3738899548	4016	0.0196644725895523	1.04807458525076	44.7956685590001	2502.07506883447	2278
H200013737	301575	4.6316450522976	1.68078548462196	21166.617889	110943.868072709	4570	-0.100332856760243	0.953207022491101	-264.47741042	2420.70633319492	2636
H300014768	301576	4.10974275747471	1.64033079982758	18699.3295465099	89089.3608427957	4550	-0.014737564023773	0.815410148555559	-38.435566974	1733.94434955688	2608
H300020530	301577	4.60143640646174	2.88075779214702	18037.63071333	115521.872476674	3920	-0.163170788013081	1.44470760692474	-361.749637025	4684.21800736255	2217
H200002393	301578	6.98920458634539	1.5034359924598	34806.23884	254522.056335627	4980	0.0879298385509341	0.615092318447827	249.456951969	1094.90286627759	2837
H200003475	301579	6.62502656141765	1.48731417507949	32899.8819040001	228945.685137528	4966	0.0050409794334395	0.675101266483824	14.2458078789	1287.59867184731	2826
H200011946	301580	4.88142714986097	1.49086534857831	22820.6719256	121786.251440697	4675	0.00941549923920668	0.629719795427369	25.2806154572699	1064.57023331689	2685
H200004353	301581	6.99821298554217	1.97330289007903	34851.100668	263283.274324991	4980	-0.0403316277841202	0.439603064473047	-114.13850662906	551.310058563189	2830
H200005230	301582	10.2507119565554	2.03781911034651	51602.0839892999	549858.672286735	5034	0.0877671710094603	0.565198697504941	250.487506061	933.374196317827	2854
H200007321	301583	7.6081143521015	1.56690434438515	38375.328792	304345.409007946	5044	-0.0961701666694768	0.43150197743679	-273.796464508	556.239051914922	2847
H300013306	301584	7.90933475014815	1.5639586226972	40044.9618400001	329110.491044572	5063	-0.029660648989888	0.274134502900081	-84.7701348130999	217.217103482061	2858
H200001979	301585	6.43355542586652	1.46496790940127	31813.93158091	215287.163683755	4945	0.0932525803018264	0.720869296431488	260.454456783001	1475.15794891118	2793
H300019801	301586	6.36751541260019	1.5526345439944	31296.33825293	211125.968353164	4915	0.0312837396612845	0.843187835007519	87.1877824359998	1983.47807002897	2787
H200008138	301587	5.86048163289763	1.48483606245206	29144.1751603999	181760.86122756	4973	0.00692834295609064	0.573158777523217	19.565640508	927.522066010734	2824
H200004124	301588	7.45865600260207	1.41812648489142	37263.4453889999	287980.578850415	4996	-0.0161333881881607	0.422663003932377	-45.786555678	507.551762528393	2838
H300019859	301589	7.48876358516321	1.28126546155032	37855.699923	291789.241612917	5055	-0.0318870890175913	0.349978269316272	-90.8144295221	351.610002063069	2848
H300011252	301590	4.95376979049631	1.63202359825084	23456.099958	128805.133228325	4735	-0.0314084781735567	0.677583039292911	-84.3317638959997	1234.9235248345	2685
H300022718	301591	6.8922688482222	1.67567597010176	34116.7307986999	249037.928283149	4950	-0.0282218800734762	0.516412884129622	-78.9930423256599	748.406314939571	2799
H200005334	301592	7.18847268913257	1.37261919301667	36380.8602796999	271056.282779902	5061	0.0266230157065827	0.285315547175906	76.0353328580001	234.435454830052	2856
H200007153	301593	5.60798001179716	1.59631289257199	27428.6302376999	166279.980745345	4891	-0.0262832723461266	0.658993571511485	-73.9611283820002	1223.5525597568	2814
H300014366	301594	6.06298009143149	1.66307982523907	29775.29522902	194107.269610169	4911	-0.00228347626059097	0.603993302101223	-6.41428481600002	1024.39525529176	2809
H200006114	301595	6.05932401304473	1.55887699792246	29672.50969188	191693.107837126	4897	0.0798432783700255	1.0055410481048	222.682903374001	2836.7622178356	2789
H300018237	301596	4.35120887793071	1.84253721687876	19345.4746712799	99266.7245308249	4446	-0.0978206057113853	0.816111814214188	-245.725361547	1696.45966038141	2512
H200005089	301597	6.12458960874105	2.02152637928253	29967.6169555699	203530.850474061	4893	-0.0428606963717352	0.920473534403643	-119.795646359	2372.41117276512	2795
H300020040	301598	4.99640659483522	1.53853248028054	23498.10021551	128536.083353786	4703	-0.0515097524703102	0.750514339821432	-139.4884096896	1531.96170642505	2708
H300012693	301599	3.80208076732476	1.84726678738586	15945.92673816	74935.8718581127	4194	-0.0205255552575947	1.08816832703771	-49.3229092840001	2845.24533983924	2403
H300011774	301600	6.69024245215228	1.24084880929942	33571.6366249001	232327.092371884	5018	-0.0394151040525597	0.367535927776066	-112.4118767579	389.551384365071	2852
H200005281	301601	6.49629885507246	1.4524183961531	32273.612712	220137.01516392	4968	0.0343583608691026	0.588580928542493	96.8562192900003	979.560542547816	2819
H300002818	301602	12.3292394434852	2.23422766486378	62262.6591896001	792854.696718569	5050	0.103938403141646	0.635420371335736	296.7441409694	1183.1714360263	2855
H200018204	301603	9.1679165024135	1.90314901576372	45582.8808499999	435904.889144164	4972	-0.0147121873096326	0.489714160140037	-41.2382610289001	672.582229134516	2803
H200002587	301604	5.89769762579715	1.54192611438828	28668.708159	180634.197695256	4861	0.28009392185457	0.991311724660256	778.100914911997	2946.8962805979	2778
H300010718	301605	10.2844182366502	1.78432082125454	52193.4225509999	552933.591941201	5075	-0.145885600767645	0.479496412287158	-417.524589397001	718.702817242135	2862
H200007815	301606	4.69296832869226	1.86045732149659	21639.2769636	117509.041107933	4611	-0.10641336380655	0.827340879666322	-279.441493356	1826.53025360863	2626
H300013646	301607	11.3776293798938	1.80701198871522	57832.490138	674590.854514172	5083	-0.0501259083911218	0.326319687906771	-143.410223907	311.734348472449	2861
H300019439	301608	4.52735399038588	1.9322942544914	20531.5503464	109882.469153236	4535	-0.109919395912994	0.794325538749834	-289.307850043	1691.83804894299	2632
H200009960	301609	7.08384062427165	1.35556327812881	35256.274787	258893.489358467	4977	0.0503857176341288	0.602843932406981	142.54119518695	1034.93608215519	2829
H200017057	301610	5.27496445474908	1.60196881683772	25646.87717899	147761.169676563	4862	-0.0444962660104806	0.472770916764122	-123.121168051	623.713563960393	2767
H300020145	301611	6.22730625060265	1.47058534146082	30999.5305155	203806.936088848	4978	-0.0427699610021158	0.490198803818797	-121.295609402	686.423757181203	2836
H300015766	301612	6.82647874027277	1.40097761269711	34036.822999	242135.898871424	4986	0.121632740225646	0.611554728078848	343.369225656999	1097.19064112506	2823
H200019933	301613	6.33840318687398	1.65522366781731	31387.7725813999	212512.936207199	4952	-0.0504627223547585	0.422377636105182	-142.103026151	509.374977515701	2816
H300012064	301614	3.84202290995296	1.89351949638895	16332.43939021	77987.6246662265	4251	0.00585541273323444	0.77336870360954	13.8129186377001	1410.3986801018	2359
H300002213	301615	6.69413469680226	1.49150402355683	33075.7195369	232402.767979956	4941	0.157733129403778	0.725882724096659	442.599161107	1547.78312099617	2806
H200011149	301616	5.03479586094106	1.57637442484057	24182.1245200999	133684.820726214	4803	0.125960878317489	0.644418037284429	347.148180643	1187.80863141217	2756
H300012683	301617	6.26527383714344	1.71286858207208	30749.9639927	207053.684347325	4908	0.0119090883626962	0.378875546706078	33.393083769	402.759024922107	2804
H200008177	301618	6.97216588180901	1.5911019935136	34686.5252619998	254432.414014639	4975	0.0777459038627256	0.581134422292133	219.6321784122	970.788922394414	2825
H200003724	301619	7.06963358951843	1.66752593574238	34938.1291994001	260738.927552845	4942	0.072447330158098	0.387801696931488	202.6351824522	435.171254540427	2797
H200002046	301620	6.04538298232768	1.3728876797005	29555.8774006	187889.601265638	4889	-0.183866690500685	0.797574700903414	-510.413932829901	1859.09611538612	2776
H300013970	301621	6.27664185810272	1.44160237199854	30799.48159771	203513.049963309	4907	-0.25116769233062	0.743624504829757	-709.548730834	1739.82390673334	2825
H300018927	301622	6.39676531749547	1.52573083767481	31772.733332	214802.844509302	4967	-0.102080855590429	0.675686018593172	-290.113791588	1326.67814751092	2842
H200004029	301623	7.37304518403548	1.33365856508728	36577.677158	278510.946447421	4961	-0.00500834552907344	0.444504802533141	-14.1085093553999	556.468667131426	2817
H200010327	301624	5.61572108877049	1.69139372416608	27404.7189132	167855.163243079	4880	-0.012433162690616	0.533938425560145	-34.7133902321999	796.118463458703	2792
H200019532	301625	8.35195355877073	1.9144196237178	41851.6392830001	367904.610153378	5011	0.00319358231179774	0.243973683372825	9.09532242399995	169.491477995013	2848
H300018491	301626	5.73371044432287	1.60414152739231	27774.0933923	171710.956168287	4844	-0.0163845675109985	0.607044168792505	-45.2869446003999	1018.91475397712	2764
H300015938	301627	5.72750083528699	1.63259844266153	28339.674133	175501.130626649	4948	0.0107410218510638	0.483375533339915	30.28968162	658.990065799155	2820
H200002479	301628	6.84448980564791	1.49803851757482	34174.5375996	245109.918258681	4993	0.0181160582215243	0.561283074528401	51.3409089997998	893.434702964155	2834
H300021994	301629	4.44343031423626	1.68292528876445	20537.5349124	104344.874824312	4622	-0.0577831093514222	0.758291414780207	-154.396468187	1544.76218605187	2672
H300014721	301630	4.42963645057046	1.87083465191195	20500.3574932401	107003.733959796	4628	-0.141867893125234	0.789111927788548	-376.51738835437	1705.4325531467	2654
H300016663	301631	4.99738326184899	1.67031413199673	23892.4893749	132735.88413787	4781	-0.0240367369415929	0.448493643887629	-65.1876305856	546.875191203444	2712
H300015542	301632	6.41062042863205	1.65743667455368	31726.1605013	216977.005273303	4949	-0.0620130361410346	0.414059613984008	-175.00078799	494.499701844158	2822
H200020230	301633	6.05290879148239	1.67112897721129	29562.4065376	192575.16809035	4884	-0.0523222448426524	0.415904732350361	-145.979063111	490.070097967679	2790
H300021666	301634	7.03361241055611	1.61702766721463	35034.42341698	259440.152155505	4981	-0.0113831663297797	0.368834602517632	-32.032230052	383.042233974933	2814
H200012101	301635	4.06711600547916	1.7918218769378	18334.5589527	89039.0679234264	4508	0.0211980646567777	0.674966762150909	54.7334029438001	1177.01255776638	2582
H300015932	301636	6.70825843523096	1.70752846964736	33111.9636363	236512.359267699	4936	-0.053913906533286	0.523090575201685	-151.7676468912	778.1596188489	2815
H200000511	301637	6.17329566190381	1.8152524097743	29897.2708906001	200519.766920494	4843	-0.0355094395810419	0.652335466234995	-98.1480910019998	1179.25651539111	2764
H300016008	301638	5.57486220126636	1.57119290073938	26854.1112235	161596.974192997	4817	-0.058117390662141	0.687140355309738	-161.798815603401	1323.42980332742	2784
H200002164	301639	7.75935454446278	1.76234911174046	38563.99208598	314664.777097096	4970	0.043147357998584	0.827676309568217	121.891286346	1939.83504630827	2825
H200011919	301640	7.80978523454037	1.41081081947954	39251.9805887999	316551.233949886	5026	-0.0483658987643407	0.412682278170387	-137.9395432759	492.215865388715	2852
H300017737	301641	5.06304871343067	1.56704839339534	24277.3185809001	134689.587965335	4795	0.0666598197434783	0.762907621603216	183.981102492	1618.07950700598	2760
H300014780	301642	4.65739176789982	1.91306141733244	21573.038668912	117422.644966592	4632	0.0649841515004118	0.707457902267411	173.5726686576	1347.60561748959	2671
H300018448	301643	6.88519271581932	1.58122008172875	33992.196438	246384.091599329	4937	0.113564449078957	0.745855065815632	317.866892972001	1592.62516079035	2799
H200014940	301644	4.61010147293054	1.88059710465913	20372.03840888	109542.063962066	4419	0.129287538609113	0.978013538519386	323.4774216	2434.05431393384	2502
H300011146	301645	4.1222760172477	2.03445080873049	17973.1234352	92132.0335079729	4360	-0.0609886387524831	0.784203991453218	-153.50840374	1556.64163351245	2517
H200001974	301646	6.69077438284563	1.56058269446093	33152.7870670001	233882.880915147	4955	-0.0151031302972637	0.414741045997238	-42.5002086565	484.506396604725	2814
H300019869	301647	6.14782439856798	1.57638200103588	30480.9133681001	199709.349811825	4958	-0.0506317685533262	0.437388649181188	-143.0853779317	547.692111710741	2826
H200011620	301648	7.54251931136251	1.53116657459199	38097.265041692	299188.936236754	5051	-0.00776083758552521	0.28607754499701	-22.16495214426	233.826251394261	2856
H200008658	301649	10.7857603550464	2.05245084044381	54608.3046776	610316.038286198	5063	-0.00664884649506822	0.337208599079878	-19.0090521294	325.108537370202	2859
H300012393	301650	6.42895997436417	1.57797139257364	31598.3382739999	215380.281139312	4915	-0.000101666904144064	0.789983741171495	-0.282125658999778	1731.18216827152	2775
H300021667	301651	5.33710144100823	1.48215461114401	25938.3130033	149109.572860834	4860	0.0606460739785065	0.668478660588672	166.473473071	1236.29000931702	2745
H200006634	301652	7.58402259242179	1.64878248663341	37829.1046909999	300453.862780831	4988	0.0322249461607333	0.83727647476003	91.4221722580004	1991.07252932806	2837
H300011505	301653	4.57721289546126	1.61202528928294	21682.2574858	111551.399092366	4737	0.160613460999632	0.654547388123646	436.868613919	1235.07435837495	2720
H300022468	301654	7.38464648300363	1.7038649384909	36583.5386768	284535.830549306	4954	0.0316786666862314	0.906233918210689	89.2704827218001	2316.31714905722	2818
H300010033	301655	7.48422528281219	1.59706721862085	37578.295145	294048.55758717	5021	0.0747858540621052	0.828114758253139	213.139684077	1969.71010983985	2850
H300008018	301656	6.77994850715593	1.65287699423068	33350.5667067	239551.112552819	4919	-0.0113133282260561	0.447952745393263	-31.8696456128	565.423792249963	2817
H200003811	301657	6.30824236792795	1.42901440789824	31175.3337822999	206751.489441203	4942	0.0602911011611876	0.536787366898549	170.563525185	825.145298047926	2829
H200000868	301658	7.9196583081199	1.48856972353854	39891.3188979999	327084.58447517	5037	-0.0500257137788271	0.308402380130121	-142.4732328421	277.911269082375	2848
H300018832	301659	8.40053256023658	1.75655832668632	41901.85641046	367385.283422667	4988	-0.178022711639095	0.697307710671946	-503.626251227	1464.73809752535	2829
H200003467	301660	4.83789229965481	1.60142364822513	23125.12519235	124132.886350155	4780	0.0639361236135531	0.729848519227116	174.545617465	1464.84038189261	2730
H300012007	301661	8.73382614039722	1.47763713850392	43974.8146169	395059.678977078	5035	0.118739408854654	0.506075164733024	338.051097009201	769.03494535684	2847
H200014298	301662	8.9698707504982	1.76919912124525	45010.811426	419444.699633363	5018	0.0813738506661478	0.396424836461705	230.0438758332	462.832947622099	2827
H300008440	301663	10.7154759992018	2.29945850831595	53695.250232	601860.587383777	5011	0.164160584089725	0.653001194489826	466.544379983	1288.02059889639	2842
H200014224	301664	5.76387371526249	1.64027909953262	27885.6210344399	173743.221705525	4838	0.127148995152678	1.0601552782702	351.439822602001	3150.10163870449	2764
H300013600	301665	6.41189824380818	1.80681305103507	31687.6011209	219307.931153864	4942	0.0896102672734096	0.578867975321156	250.729527831	959.709447590474	2798
H300018475	301666	5.45134694215339	1.63888602302286	26226.4301386999	155888.776717172	4811	-0.121310571476755	0.760339311345077	-333.4827609896	1629.11739061248	2749
H300016154	301667	8.51604555005952	1.38577960640012	42937.9016634001	375341.787766882	5042	-0.0607065735024596	0.395538456379259	-172.770908188	455.590487338056	2846
H300009124	301668	6.62320017927466	2.28811748510812	31228.38884528	231511.930981867	4715	0.0585934167854749	1.08738264288922	157.323324069	3182.78242745754	2685
H300018476	301669	3.63355899802824	2.2457703077648	13378.76423074	67177.5947702549	3682	0.0269093328204208	1.18333648054607	52.4462896670002	2729.16691528424	1949
H300017182	301670	8.86395125172614	1.71452506834405	44931.3688949998	413167.337150782	5069	0.0257990198339173	0.375045452720443	73.6304026059999	403.199980569935	2854
H200003719	301671	7.15091388305152	1.61260057521557	35525.740171	266958.095810112	4968	-0.0270484846198083	0.501211949530932	-76.195581174	709.477961086396	2817
H300018477	301672	6.71375023290986	1.6573023966425	33293.487405	237142.055637461	4959	-0.130143161819339	0.512200598437178	-366.092714197799	785.371125291526	2813
H300015328	301673	6.92902606760563	1.64539991785481	34437.259556	252069.446041228	4970	-0.192897693872393	0.611211221265144	-545.707575965	1161.74758892955	2829
H300019840	301674	7.64648347705577	1.53111882896621	38125.3666166001	303211.445359574	4986	-0.0900720966136445	0.546262137914864	-254.81396132	866.833398089552	2829
H300019595	301675	5.65291622134144	1.47931279728621	27812.3478089999	167985.44616963	4920	-0.00181040833380583	0.446849992304224	-5.10897231800005	563.292186296527	2822
H300013911	301676	5.14633334358591	1.95509186427645	24110.5717147	141985.086730588	4685	0.00336099345807913	0.5141148964811	8.92343763120009	701.519684099633	2655
H300017264	301677	5.88698235714286	1.81178908616881	28681.378044	184836.212207008	4872	0.0248024896274801	0.41683700992613	68.5044763511	481.43137090685	2762
H300018542	301678	6.71341674969549	1.69355712409922	33070.290909	236140.213388775	4926	-0.260874216939523	1.12101128810639	-733.317423816999	3722.53593436042	2811
H200013401	301679	7.44041553552208	1.98487840787864	37053.2693669	295307.697921506	4980	0.0496771574675473	0.341864798352011	139.1457180666	334.152676733661	2801
H300018478	301680	8.83733577472042	1.8839703967041	44257.3775597999	408888.873694005	5008	0.00882520245031896	0.516198493430106	24.9047213148001	751.905944719213	2822
H300018479	301681	6.23371674089363	1.47795955037314	31112.4802538001	204846.367527206	4991	-0.0662076610833627	0.439387165280105	-188.22838046	561.14175305839	2843
H300006837	301682	5.93671634747642	1.76209371662763	28935.5554776001	186912.724826267	4874	-0.0547403000721903	0.687469615407048	-152.9443984017	1328.38444286027	2794
H300012503	301683	8.51669634967255	1.85033662046637	42915.632906	382748.244492756	5039	-0.012658865237373	0.281189846915268	-36.1410602527	226.116806254769	2855
H300011687	301684	8.54429825361886	1.92965351443253	43088.8960929999	386938.582699395	5043	-0.0681429314912602	0.333550477634225	-194.1392118186	330.086078389018	2849
H300018481	301685	5.45346738444031	1.67297859187417	26356.607869	157258.980184451	4833	-0.0964282778587747	0.63675944163683	-267.5884710581	1150.55631042785	2775
H300022104	301686	4.61315943085273	1.89490372844192	20828.4148303001	112293.038176356	4515	0.0350552533261161	0.658315474021133	88.7248461683998	1099.55980819799	2531
H200010592	301687	8.80930583710603	1.74784273439344	44442.9479481999	406920.709885	5045	-0.0143633663376796	0.335406405333266	-40.9786841614	321.431338471086	2853
H300022103	301688	7.65275367137168	1.39570133577449	38439.7816913	303952.947167046	5023	0.0191851074409697	0.421292781288402	54.6008157769998	505.999766041513	2846
H200013146	301689	3.6636823339076	2.08117607010835	14035.5670212	68010.7143291986	3831	0.000303796741842631	0.985267318406294	0.633112410000043	2022.07595994027	2084
H300018603	301690	5.11327930982777	2.08366646596485	24047.75259412	143377.38904377	4703	-0.00572057245065031	0.57245503596533	-15.3940604647	881.613889301758	2691
H200018106	301691	6.77584835685014	1.80929676218466	33730.1731204	244843.020222599	4978	0.00964759384073293	0.296735109897303	27.3798713200001	250.06689496754	2838
H200012448	301692	7.08296943024146	1.59625915276822	35202.3580683	261998.453142398	4970	-0.0250823505010265	0.34926230243622	-70.8576401653999	346.260532436515	2825
H300013420	301693	11.5159595726715	2.40849566762701	58236.207559	699974.916497379	5057	0.00941872212504381	0.497022868114945	26.8904516670001	705.281835191022	2855
H200017270	301694	9.64696782313333	1.82399557137306	48707.5405390002	486674.569618171	5049	0.0726387501889433	0.968974934006498	207.60154804	2697.55270873481	2858
H300001535	301695	4.19785161711218	2.0867352949656	18373.9965281	96186.4463392309	4377	-0.0303384569012061	0.841056726700247	-75.9674960806202	1772.86790967765	2504
H200001933	301696	8.68247840940035	1.41364368651688	43872.5634027	391018.443071702	5053	0.0236677684180259	0.471050195378529	67.6188143702999	635.313332872142	2857
H300012125	301697	6.35778017843897	1.6869882807916	31197.6273356	212309.786617049	4907	0.0174960573832011	0.696077390163429	48.5340631809999	1344.43346663169	2774
H200006464	301698	6.65579285242914	1.51550910827204	32879.616691	230183.654209552	4940	-0.0560408369882687	0.46109934202164	-157.642874448	606.701078863665	2813
H300008434	301699	6.76886572983872	1.56759388422503	33573.5740200001	239441.01616746	4960	0.119171344018814	0.525694055620738	335.705676101	818.220036779485	2817
H300022733	301700	6.45535051638691	1.59909497915204	32302.5739840001	221317.632724245	5004	0.00343178336604438	0.327562274300897	9.7428329762	304.542444873356	2839
H200013919	301701	7.23972249840002	1.44851582732988	36198.6124920001	272556.801581221	5000	-0.0465536284437698	0.307047486773673	-131.8864293812	273.135538497758	2833
H300022081	301702	8.32886759240106	1.56085235239089	41869.2173870001	360967.810905316	5027	0.049519896041734	0.544029260159242	141.379303199151	851.693292082337	2855
H300016373	301703	7.76512101856236	1.4056281932788	39322.5728379998	315347.96474592	5064	0.012739226354021	0.255323613809083	36.4341873725	186.84277583019	2860
H300019539	301704	5.96426892984921	1.52213276324773	28873.0258894	183420.229863809	4841	0.0893169347838815	0.813839098935575	247.139958547	1854.08984595307	2767
H300014372	301705	3.74155450296941	1.60255028130966	16380.5256140001	72529.4980999258	4378	-0.0750856335140373	0.834594509013147	-189.891567157	1775.13145865149	2529
H200000695	301706	9.96153499999999	2.25864450517798	50186.2133299999	525627.850183142	5038	-0.0767311771025614	0.574856519116994	-218.6838547423	958.260459648355	2850
H200011134	301707	8.78433418575979	2.17027505299726	44167.6322860002	411660.883755043	5028	-0.0159251988316901	0.386468326924216	-45.2275646819999	424.74696050483	2840
H300015016	301708	6.72345310966576	1.44847673109358	33388.6681426002	234904.135884143	4966	0.0322908654358611	0.536368799938379	91.12482226	814.520191386502	2822
H300011438	301709	6.20923811002845	1.43283245836329	30586.7069300001	200031.214934694	4926	0.059714735460064	0.7038330221435	168.216409791	1405.03767774669	2817
H200005737	301710	8.55391934708932	1.77871723434805	42906.459445	382885.026085519	5016	0.14300373831473	0.864365486972489	404.843583169001	2172.2655228717	2831
H200019492	301711	7.62762315497134	1.4926425542139	38588.145541	305604.964353277	5059	0.0349775858610917	0.480266128792245	99.9659403910001	662.47948636997	2858
H300011488	301712	5.09117003038539	1.80975571976756	22854.2622664	131054.103471622	4489	-0.0689423779132947	1.10789118690733	-178.905470685	3196.26912454856	2595
H200004887	301713	5.78529839304966	1.73197324592194	28550.4475697001	179973.532801358	4935	0.0146089898389406	0.378077040026045	40.81751761	399.834001908246	2794
H200015684	301714	10.1519038391426	2.08755396144315	50678.3039650001	536231.455359329	4992	-0.0533563282346241	0.431807589900789	-150.46484562164	533.652774938581	2820
H300014340	301715	6.4305099712383	1.73895638693951	30898.6004118	213220.906637904	4805	-0.186320998367161	0.679691213273956	-514.6185974901	1371.4114323171	2762
H200000059	301716	8.70259049754796	1.56150002861811	44009.0001461	395320.261985913	5057	-0.0425413649898281	0.302697782750152	-121.285431586	266.293598706344	2851
H200008789	301717	10.695160075665	1.81595675482102	54277.9373840001	597243.753296924	5075	-0.0741903836684615	0.457851921587828	-212.1844972918	615.069593691243	2860
H300019232	301718	6.31744232540803	1.36229651162619	31353.466261	207282.451365586	4963	-0.0603093992556807	0.466206065624349	-171.4596220839	628.043914570551	2843
H300011841	301719	6.20160737692307	1.65386473454195	30555.3195461	202966.028028691	4927	-0.00629818668360778	0.384068196934412	-17.5971335940002	412.101735083258	2794
H300016140	301720	5.72530632288812	1.62025989778577	27991.0226126	173089.362310613	4889	0.0723567673393437	0.640559590935376	200.645315832	1151.91563263831	2773
H300019768	301721	6.82849593181818	1.64026274655127	33200.1472205	239785.405418565	4862	0.0964446690224719	0.601527042869834	266.090841833	1023.60337552217	2759
H200007677	301722	8.87369825319233	1.40452903295787	44892.0394629	408336.337890941	5059	0.105932209745273	0.691355784369545	302.5423910325	1396.6613867831	2856
H300015902	301723	6.48434078286853	1.5048412434531	32551.39073	222440.072685807	5020	0.109196831079298	0.623356893293033	311.210968576	1141.03005453464	2850
H300011812	301724	5.67079539956944	1.85918237501682	27526.0408695101	172869.227260819	4854	0.0141118050167028	0.506062460984882	39.1179235063	710.202947661664	2772
H300018483	301725	6.96368186852036	1.52276379914033	35062.138208	255834.463576457	5035	-0.0157032787155867	0.488446679320822	-44.8328607329999	681.611795379548	2855
H200011011	301726	7.28487407906042	1.67405998457774	36285.9577878	278294.967945408	4981	-0.0839437161544143	0.514268049069559	-238.651985027	771.661696417802	2843
H300011379	301727	6.52874760516441	1.63688547383278	32363.0018788	224568.947945975	4957	-0.00904995439525498	0.419398054098391	-25.5570712122001	496.782106856169	2824
H200003074	301728	10.7311528162823	1.94503973104912	54439.1382370001	603382.998312748	5073	-0.0648107165194968	0.254150184427204	-185.4882706788	196.820244503832	2862
H200010577	301729	9.2513670497128	1.57893992387288	46710.1522339999	444717.686142288	5049	0.0380565609720168	0.572992309364813	108.68953813608	941.490482753034	2856
H300014441	301730	6.68451862968127	1.50880000607572	33556.283521	235733.24270237	5020	-0.0253263383094353	0.388178570100967	-72.2053905202	431.274114662128	2851
H300009344	301731	6.40098590547062	1.60481131144846	31825.7019219999	216518.27900018	4972	-0.0376087022095808	0.397566826519648	-106.771105573	452.588047549872	2839
H200010786	301732	5.56338723467367	1.52727162925468	27533.2034244	164719.372559876	4949	-0.00928878740581769	0.408771143680223	-26.1850916970001	471.113691148062	2819
H300017662	301733	6.30079669786931	1.50222872983611	31050.3261271	206760.509658679	4928	-0.0227294151743282	0.409746761674888	-64.2787861130002	476.092858620007	2828
H200010003	301734	8.787267544982	1.89327888417158	43953.91226	404160.895848467	5002	-0.0624617802689812	0.371387419033585	-175.95483501772	399.397432128402	2817
H300018722	301735	5.37876985800165	1.71524826764904	26216.1242879	155347.238481049	4874	-0.0503854684195916	0.525989991916619	-140.6762278275	779.261368860268	2792
H300005737	301736	12.2098328358268	2.56956452868671	61207.892006	780430.670904432	5013	0.033816009772183	0.451227843493165	96.0374677529998	581.286646932806	2840
H200003189	301737	8.03547501655034	1.80264698198773	40297.907208	340106.000803478	5015	-0.0479932498216045	0.411345290677514	-136.396815993	487.257384194681	2842
H200011264	301738	8.56240989881761	1.57811397280937	42726.4253950999	378265.991419153	4990	-0.0782316098339808	0.409616122522594	-221.47368744	492.158834064457	2831
H200001469	301739	6.80492005772276	1.72760332784162	33527.8411244	242856.4834703	4927	-0.131564300951595	0.67094684314503	-366.932835354	1303.34829169721	2789
H300013952	301740	6.80763884961984	1.61823076341902	34024.5789704	244712.543646821	4998	-0.0309914766497711	0.310113568089579	-88.0467851619998	275.852707208065	2841
H200017570	301741	6.93806421004366	1.50144334464239	34953.9674902	253867.941716976	5038	-0.106017324198317	0.537808695179515	-302.3614086136	856.673634615133	2852
H300014954	301742	9.89787243835614	1.79767761481899	49855.5834719999	509738.768792823	5037	-0.128558698866503	0.528109112326641	-366.906526565	842.868541753326	2854
H300016504	301743	7.0305328079502	1.3797306266794	35019.0839164	255683.028257553	4981	-0.122074265227096	0.471240683304903	-345.103947797	669.691861660613	2827
H300013200	301744	6.2622864817682	1.49910345251067	30741.5643390001	203542.285968332	4909	-0.196016618895957	0.597843305563287	-547.8664498142	1106.01295981022	2795
H200007601	301745	6.93022582147895	1.35896993492838	34394.710752	247526.930623213	4963	-0.047319781877857	0.457782507231208	-132.9212672949	594.747830962032	2809
H300016435	301746	4.87841259580091	1.83806315859025	23084.6484033299	128600.010324208	4732	-0.0329545394753018	0.603172429206035	-90.0647563859999	996.91603016563	2733
H300022074	301747	9.19844054661281	1.72104541511179	46111.78246017	439002.020030454	5013	-0.0342689434412179	0.44103809297039	-97.3580683165001	555.757820577406	2841
H300014752	301748	5.24271024448423	1.9360859545638	24902.8736613001	148359.839343802	4750	-0.00675728241375094	0.543776555040453	-18.2311479523	797.607057081495	2698
H300022073	301749	7.32874122404849	1.73970391388073	36577.747449226	283171.428456757	4991	-0.0150521844948997	0.44963781392374	-42.7933605189999	575.223106821849	2843
H200016078	301750	3.09245954055221	1.99203017327636	11256.5527276101	49250.6562209417	3640	-0.0110180515289618	1.12870097201173	-20.1630342980001	2330.30575958965	1830
H200001834	301751	4.54912991379683	1.85425189899598	21135.2575795001	112117.704228106	4646	-0.0205434246584539	0.848323296299379	-53.9470331530999	1890.19584630227	2626
H300021040	301752	5.37388416045549	1.50970611181867	25955.860495	150490.104960352	4830	-0.034256502947689	0.628566636424488	-95.609899727	1105.59314664035	2791
H300019874	301753	5.92861895853809	1.73178910199797	28712.3016162	184745.906402042	4843	-0.026219623951366	0.792372221641877	-72.9429938327002	1747.97378221633	2782
H300013491	301754	6.87643626547928	1.6795122540464	34361.5520186	250377.546450668	4997	-0.00672191856567801	0.356808128880087	-19.0364733780001	360.548349227451	2832
H200000660	301755	8.0771458420238	1.67598759481576	40708.8150438	342965.256696928	5040	-0.0970750456288063	0.735650858044667	-277.3434053615	1572.53944392425	2857
H300006774	301756	10.654524128824	2.16266584542423	53634.8744644999	594994.027000728	5034	-0.00253523968855337	0.309227847899223	-7.22036263299999	272.253746225862	2848
H200002462	301757	5.03148887894134	1.71361313235125	24020.327908066	134873.783892199	4774	-0.0112537865578031	0.58685447911124	-30.5315229313199	934.351458461087	2713
H300012559	301758	5.00992769518697	1.81428034071167	23982.5238768601	135904.371129524	4787	-0.0542690348937409	0.552991436463705	-149.131307888	848.124517771143	2748
H200014077	301759	8.60444668914898	1.5166811196365	43375.01576	384811.631705973	5041	-0.103579512260281	0.533705026461613	-295.2016099418	842.089005241565	2850
H200014115	301760	8.06910553722978	1.60170250461496	40313.251264	338106.30630996	4996	0.0490540406699716	0.485962463567216	138.528610852	673.473701768294	2824
H300019611	301761	5.37514687929647	1.96660093046357	25365.3181234	154589.266231901	4719	-0.144505307636062	1.04606123474668	-391.898394309001	3023.12717167429	2712
H200006243	301762	7.97972452419675	1.53708664127492	40233.771051	332964.454319566	5042	-0.0879205310515067	0.559340713185105	-250.925195621	914.656857818783	2854
H200005612	301763	8.1322766103221	1.42417215714754	40653.2507750002	340740.755544398	4999	-0.0119566555567281	0.352249438053444	-33.7655952922001	350.680622429692	2824
H300019900	301764	5.54039087752287	1.63528156035979	26893.057319496	161975.678919996	4854	0.113229617153315	0.590936654791483	316.023861474901	1010.06836347957	2791
H300015793	301765	5.40358806056768	1.51575464390679	26461.3707325999	154234.966396943	4897	-0.0179562220888252	0.406923093938483	-50.133772072	463.05186777136	2792
H300018298	301766	8.40277654775062	1.58050541718575	42585.2715440001	370491.873702325	5068	-0.0148222745322807	0.32081115632878	-42.243482417	293.844649066834	2850
H300018330	301767	4.06486677657758	1.87878099858811	17791.92188108	87768.2758917753	4377	0.0538940092856562	0.661276309786127	133.010414917	1085.95390943734	2468
H200005060	301768	8.56226152299561	1.6328090385828	42931.1792763	380952.970086313	5014	0.000864846545665962	0.270739808475402	2.4544344966	207.95434723448	2838
H200014950	301769	6.30550677511276	1.52599077586855	30758.262049	205303.245295535	4878	0.032571832843067	0.632189527600319	90.9079854650001	1118.02248037963	2791
H300013999	301770	3.6254265155088	2.3407819011969	13573.596874065	69718.9478573409	3744	0.00405994094161676	0.989841863713804	8.136121647	1962.5462232397	2004
H300018511	301771	6.69023123094459	1.7299011100953	33216.9980616399	237084.455001128	4965	-0.0420391696417698	0.521102756838532	-118.760654238	771.844386203923	2825
H300007884	301772	10.4418704265876	1.84010988936426	52846.30622896	568947.464455549	5061	-0.124447404862999	0.69671951362831	-355.172893479	1429.09812902399	2854
H200003170	301773	6.07111654020602	1.80672339309693	29760.6132800899	196678.23793475	4902	0.119311628276335	0.833717120844217	330.731833582	1965.53857594597	2772
H300021963	301774	6.1898155619667	1.67377971071824	30466.2721960001	202366.976810894	4922	0.12345710296688	0.772769765659626	347.408287748801	1722.73798120085	2814
H300012624	301775	7.28967511321056	1.68151505631113	36419.2168656	279607.585786365	4996	0.0245935046640681	0.521818815661591	69.4028701620001	769.850706074679	2822
H200001877	301776	9.41224729221609	1.94799038449716	47400.0773636002	465247.39583568	5036	-0.0196501426434844	0.30018587882755	-55.943956106	257.556811735419	2847
H200013108	301777	5.3671661726263	1.726644708601	25606.7498096001	151656.491669249	4771	-0.0795238785378983	0.64409976067755	-217.179712287	1149.85106271512	2731
H200008890	301778	5.85286702485691	1.65758284772038	28632.2254856	181019.026560441	4892	0.0855289178962432	0.731388463461089	239.05332552	1515.03783429944	2795
H200016769	301779	10.1345255016822	2.03840437102176	51209.7573600002	539978.118602633	5053	-0.123537932786914	0.518214649639247	-353.071411905	810.854843151679	2858
H300011513	301780	5.28707655972193	1.65529129481626	25478.4219413	147907.635730758	4819	-0.00873061632560667	0.46706442943234	-24.105231675	602.302193754236	2761
H200014646	301781	7.25295115786288	1.70590775580879	35974.6377429999	275353.581856307	4960	-0.136635113096854	0.7720638541367	-386.540734951	1738.53661531314	2829
H200014425	301782	4.07445012089573	1.76450984261011	17740.15582638	85834.4237197627	4354	-0.0122273548782643	0.769440768882603	-30.4338862919998	1473.36539881282	2489
H300019983	301783	5.45285589244581	1.50723492123588	26419.0867988999	155063.864554568	4845	0.370459047775444	1.05184310385993	1022.837430908	3432.51138646326	2761
H200004270	301784	5.04081607047877	1.74483730388389	24110.2232651	136093.79530936	4783	-0.0422497437272059	0.482531372005055	-114.919302938	637.937822489371	2720
H200019046	301785	5.48698286558511	1.71513234354183	26211.3171489001	157870.506773635	4777	-0.0828944916953006	0.795773682353767	-227.5453797036	1756.51604626589	2745
H300017970	301786	6.57020874019216	1.56862408688747	32824.762866	227956.148599116	4996	-0.0129971215256599	0.383793661788288	-36.9248222543999	418.805028916125	2841
H300016902	301787	4.4991211993961	1.98792587863434	20115.5708825	108167.157761691	4471	0.0434239623208955	0.71791647172479	110.557408069	1316.50417437353	2546
H200000470	301788	8.03441289122253	1.61948758434308	40549.6818620001	339027.232907882	5047	-0.00622442025998597	0.383515700420399	-17.764495422	419.742060099125	2854
H200007469	301789	4.24926744843794	1.79059210903384	19376.659564877	96953.7661886547	4560	0.0411314036858779	0.684557148857836	107.764277657	1231.74432145438	2620
H300006443	301790	9.35693761618745	1.54749752481427	47514.5292149999	456748.624315178	5078	-0.00506742672416202	0.460779548749543	-14.513110138	607.939384180882	2864
H300003671	301791	9.3583874729858	1.72729267844761	47390.8741632001	458607.826107643	5064	-0.0496218052736511	0.346270827529463	-141.620632251	349.11211698841	2854
H200005664	301792	7.83496859097262	1.41142063028199	39229.6877349999	317335.86486449	5007	0.0506728127942111	0.516633519557481	143.556078646	763.164058376652	2833
H300020006	301793	7.05946196288079	1.43844636577099	34993.7529500001	257291.665995295	4957	0.0362419290152042	0.596942578232142	102.0210301778	1006.43944189568	2815
H200006571	301794	6.94076923111826	1.68086666514634	34571.9715402	254026.133800397	4981	-0.0358983343441239	0.370181625008205	-102.023066206	392.97728937912	2842
H300011807	301795	7.94162136911214	1.39691571694714	40160.7792636001	328807.847318406	5057	0.0227176770625874	0.528566875614687	64.972556399	800.231856723831	2860
H300013086	301796	7.04384936469525	1.49243161404593	35134.7206310999	258591.484631543	4988	-0.082244441077711	0.477908345222968	-232.834012691	665.511076845179	2831
H200009817	301797	7.66326072476419	1.49056283863816	38186.0281915	303698.385957938	4983	-0.04787738003097	0.478497632956051	-135.7323723878	655.371107141352	2835
H300014909	301798	6.66778771406408	1.87169887320824	33092.2304249001	238035.127064436	4963	-0.00724983517878682	0.33139006508828	-20.437285369	309.619166374533	2819
H300011473	301799	7.0903379601117	1.33311091002954	35550.954532	260977.309329724	5014	-0.00659795876957281	0.37869004851691	-18.8437702459	409.548896793732	2856
H200003661	301800	6.90075948707155	1.48717482534375	34427.889081	248610.486733705	4989	-0.0513901122553873	0.49130038629499	-145.9479188053	692.766941450314	2840
H300013194	301801	8.88318641311278	1.99606373701898	44575.8294209999	415964.487074589	5018	-0.0583595712960592	0.314200536402255	-165.8579016234	290.148532906201	2842
H200012385	301802	7.63997776285484	1.65453247460401	38215.1687697999	305653.165630322	5002	-0.111318715185106	0.500045060778337	-316.145151125701	745.070805349527	2840
H300014325	301803	5.60331890727938	1.70025276279262	27557.122386	168625.700847642	4918	0.0402849630021344	0.411455521405052	113.241030999	480.282676270233	2811
H300018539	301804	9.74313110539845	1.66715350602717	49271.014	494106.599606725	5057	-0.040536659836599	0.387770674086873	-115.853773813	434.292260382711	2858
H300016582	301805	11.8067620546706	1.86854785303115	60037.3850480001	726597.758612355	5085	-0.027490723053771	0.334492474663331	-78.733430826	322.491811223031	2864
H300014344	301806	8.29550713190981	1.72601156649393	41568.786238	359759.533499794	5011	-0.0729159877897149	0.382083109738784	-207.008489335001	429.406761278577	2839
H300021217	301807	6.82550883705042	1.46218362292967	33970.557482	242504.933486007	4977	0.0434134653012095	0.375176011658569	122.0352509617	400.825254757677	2811
H200011710	301808	7.25111551473242	1.61960345938771	36175.815303	275399.115045593	4989	-0.0735620133464579	0.684996792010318	-206.6356954902	1332.77199681042	2809
H300019684	301809	5.63440418049579	1.50121506996409	27501.526805	165952.513429191	4881	0.00844619409015806	0.89060985577349	23.514204347	2207.63500753783	2784
H200014308	301810	5.95715335387295	1.627501953955	29070.9083669	186103.172052823	4880	-0.00713846995800147	0.595196143920207	-19.7164540240001	978.248325039923	2762
H300015405	301811	4.14103603505797	2.08634613931611	18216.41751822	94578.6326295569	4399	0.000888111664561953	0.669174029024416	2.25047495799999	1134.26389955197	2534
H300010838	301812	3.63792027710566	2.14995444403184	14668.09455729	71993.8664895712	4032	-0.00838603362139145	0.906885918893929	-19.04468235418	1867.10320799249	2271
H200003905	301813	4.72336460856418	1.87820290628462	21382.67158297	116964.28069893	4527	-0.209545147163696	1.05146692686461	-547.751014685901	3003.66615761347	2614
H300019771	301814	10.5976185790837	1.91010276871861	53200.045267	582105.572424139	5020	-0.152769207351493	0.650976365770989	-434.628394914999	1271.60036606922	2845
H200013117	301815	7.47452365354955	1.53840415456071	37798.6661160001	294492.995161708	5057	-0.024103773739951	0.296867061314851	-68.8403778013001	253.270611618253	2856
H200003458	301816	6.383868878691	1.46839566863879	31651.22190055	212745.463670744	4958	0.00273933196812009	0.54994551579835	7.66465084680001	845.945872782846	2798
H300016156	301817	4.37889815829931	1.99210622624062	19310.9408781	102057.703584246	4410	-0.0142352652616406	0.708949509249827	-36.4422790698	1286.69623716649	2560
H300010466	301818	3.19732385224905	1.91484137415107	11657.4427653	50637.4405540679	3646	0.0541293509837186	1.09582542711392	103.062284273	2290.76459140661	1904
H200005571	301819	6.44405500524617	1.65301011752715	31936.736606	219341.33971017	4956	-0.00937675612900926	0.550464036911003	-26.311177698	850.191603387004	2806
H200003006	301820	8.11076196487727	1.56847466295813	40643.028206	341971.092280051	5011	0.107636160937324	0.714742630136837	305.686697061999	1483.22604312521	2840
H200014112	301821	8.70339897057655	1.54748695466953	43778.096822	393061.268949129	5030	-0.096444854762825	0.42123825676764	-274.482056655	531.293930293494	2846
H300017770	301822	8.6899352342789	1.64735906228354	43805.9635159999	394348.496904865	5041	-0.109224730734257	0.470888655862721	-311.1812578619	665.493176574643	2849
H300018011	301823	6.70917956346995	1.33046517708249	33720.336486	235130.733802033	5026	-0.0586221061036632	0.383742992543518	-167.07300239544	429.334162918982	2850
H200011092	301824	4.95559478462194	1.6872687447886	23266.5175138	128662.66793336	4695	-0.0724464548866398	0.882956476896448	-196.837017927	2131.68671663291	2717
H300008763	301825	9.92717574703795	1.92959496581765	50271.2179830002	517902.469809564	5064	0.0231882228319357	0.459590527946555	66.364693745	605.849179421742	2862
H200012799	301826	5.74263043504465	1.70747532255765	28299.6827839	176879.150088319	4928	-0.0937359610152229	0.814508554467563	-262.9293706477	1884.88735282034	2805
H200010314	301827	5.95476812821072	1.67977557878049	29952.4836848999	192550.152916787	5030	0.0247843330567298	0.302573429831629	70.5609962125099	262.302043763401	2847
H300008839	301828	7.42819710404507	1.98994304223527	36910.71141	293852.690214745	4969	0.197844550973589	1.9041071546351	561.087146561099	10389.6522342713	2836
H300011490	301829	6.43906602276717	1.46547593835701	32298.3551702001	218741.554293107	5016	-0.0562168327131291	0.402407199798005	-159.712021738	468.864118644252	2841
H300011605	301830	9.36886508992311	1.79163835300313	47509.5148710001	461384.773013011	5071	-0.046179700629206	0.331378094975562	-132.0277640989	319.938103369921	2859
H300019185	301831	6.01323485610053	1.57456307001559	29669.30078	190638.608239993	4934	-0.0218268334843751	0.535515114660544	-61.4643630920002	808.617245472589	2816
H200011769	301832	5.80366831976601	1.58701333559488	28275.4720539	176369.6171612	4872	0.143671863773106	0.804791933561736	396.390672149999	1843.27936199728	2759
H300012470	301833	9.25519395318127	2.03485096870024	46257.459378	448812.428793501	4998	0.0051505046616011	0.243254453067547	14.5398746596999	167.060328752968	2823
H200004154	301834	7.38203239533467	1.81396643409543	36393.4197089999	284876.150719068	4930	-0.176751516576496	0.674514854951449	-493.313482765	1356.56101407133	2791
H300019886	301835	4.44447581294824	1.65623656860127	20004.58563408	101253.935068995	4501	0.0415610133334732	0.879794603046814	108.8898549337	2031.73251827102	2620
H300012029	301836	6.18674999620936	1.48083371260627	30847.1354810999	201774.964715455	4986	0.054047327604086	0.475026670678021	153.440363068	648.688700404179	2839
H300010616	301837	6.93553647555824	1.42964599221161	34476.55182	249271.504384426	4971	0.126749262875132	0.549810503612129	359.334160251	902.239705663888	2835
H200007006	301838	7.45133012308307	1.47469002960567	37413.1285480001	289694.619379253	5021	0.0138694412762022	0.45263296179066	39.5140381959002	584.036589019393	2849
H300022833	301839	5.66252685744157	1.53662993866301	27621.8060106	167924.944745128	4878	-0.0229234051846264	0.58290593268433	-63.8187600339999	947.068808550591	2784
H300016399	301840	5.7050229033228	1.8618122651087	27127.3839052999	171241.350191527	4755	0.0352814412087993	0.426541805995591	94.6248253219996	491.114042985861	2682
H300013947	301841	6.88972119051429	1.67234684840021	34427.9367889999	251171.418571704	4997	-0.110520313290903	0.442539609875129	-313.435608493	589.851105031575	2836
H200005989	301842	9.66615043285938	1.50772873318642	48949.3857919999	484661.570819692	5064	-0.0871354906537117	0.347734237336417	-248.858961307	366.908477671566	2856
H200003902	301843	7.43925867021071	1.43864130860872	37434.3496285003	288896.414464957	5032	0.0501268019041153	0.338290366853034	142.5104978134	332.383133585551	2843
H300010650	301844	6.32383046626386	1.60745378752149	31397.8182650001	211380.997437065	4965	-0.0323769025479929	0.43886129014903	-91.1409806726001	544.925101472802	2815
H200011144	301845	5.36069823310531	1.80967507294182	25860.0082765	154422.658499133	4824	-0.146981450901135	0.812951757395783	-401.406342411	1863.23051500688	2731
H200005607	301846	7.57113417934695	1.54427992283487	37795.1018233	298054.326422319	4992	-0.112529533303002	0.456325316342348	-318.5711087808	625.147466162814	2831
H300011580	301847	4.49038294954189	1.68025750802182	20583.9154407	105368.687768759	4584	0.0792944327740348	0.679409530408871	209.495891389	1235.69035361366	2642
H300018541	301848	5.25985438653009	1.79128544335564	25420.8762500999	149214.562956767	4833	0.0347017618206424	0.534227672725496	96.1585820050001	793.892673676537	2771
H300015565	301849	8.72739743113411	2.23430016772744	43785.3529119998	407172.536278854	5017	-0.0882758120204224	0.687586797876013	-250.703306138	1364.34097942295	2840
H200003928	301850	5.38220700849171	1.50947084769684	26049.8819210999	151231.529385711	4840	0.0575931401806055	0.464867481542472	159.763370861	608.451497385836	2774
H200005866	301851	7.13399238271287	1.31426836005488	36026.6615327	265735.073324853	5050	0.0505350459180672	0.526099008106469	144.328091142	797.50100158702	2856
H300009188	301852	5.36919794143152	1.69164850309627	25879.5340776999	152742.75127223	4820	0.0945637214545159	0.819853273937506	258.631778178101	1862.14095783997	2735
H200006115	301853	8.34663160199204	1.62556268523375	41900.090642	362987.097523799	5020	0.0723914520014044	0.795585987317095	206.1708553	1816.95376654954	2848
H300018530	301854	6.00358712636584	1.51208370120623	29669.7275785	189421.882700284	4942	0.114845507600924	0.684775300299765	323.175258388999	1356.17934367023	2814
H300015947	301855	7.99451790282495	1.64693943634878	40468.2496240999	337251.650630787	5062	-0.0206843482072129	0.324789479609183	-59.0744984798	302.390745811738	2856
H300018923	301856	5.36569044826289	1.54887034195911	25637.2689618001	149021.669016907	4778	0.0264531215157233	0.654391640030924	71.5027874570001	1158.96465882678	2703
H200005661	301857	6.73499589760065	1.46775434100996	33122.7098244	233674.021679658	4918	-0.0244965146228227	1.06822515152359	-68.9086956340004	3210.4752107357	2813
H200019133	301858	8.24899484910446	1.81671687313154	40989.2554052	354516.842965419	4969	-0.0174998053001795	0.52135431497326	-48.736957761	757.572822999346	2785
H200013921	301859	6.34307386655882	1.654843596091	31372.8433439999	212542.181469573	4946	0.29347159104924	1.08350289000788	831.405017442498	3568.70090111533	2833
H200015722	301860	3.93949043132289	1.8729351408238	17570.1273237001	84859.0123289272	4460	0.0295464602117187	0.753485424058499	75.6389381419998	1455.08225031966	2560
H300013559	301861	4.04765531379786	1.81883207859159	17910.8747635555	87132.3035870969	4425	-0.0275906243193613	0.769022819802055	-69.1145139200001	1482.76274041885	2505
H200016121	301862	4.82209720430907	1.82046751760453	22403.4636112199	123425.682955928	4646	-0.0205877841261742	0.53555139922531	-54.3517500931	758.02456199676	2640
H300017035	301863	6.84671627999194	1.72925672945862	34014.486479	247740.501661624	4968	0.00354384535200283	0.28507906310222	9.997187738	229.217032145555	2821
H300018527	301864	5.40217737995317	1.94846042413832	25384.8315083999	154969.310287388	4699	-0.0680169416329867	0.938984967270256	-183.101606876	2385.08925203967	2692
H300003802	301865	5.07789836407934	1.9828534969489	23551.2926126	137822.400180786	4638	-0.0590347435090634	0.845331436477977	-156.324000812	1900.73567094924	2648
H300011895	301866	5.76253461615305	1.65517629084559	27861.8548691	173798.170902381	4835	-0.112042519986654	0.612941268420113	-309.797567763099	1073.13700412162	2765
H200014839	301867	9.58044258575407	2.36064595525697	48151.3044359999	489313.370441769	5026	-0.0538009042383966	0.347006908184789	-153.009771654	350.568481346705	2844
H300010490	301868	7.81992354657152	1.59122130786226	39459.3342159999	321342.842356984	5046	0.0221159819132492	0.238726161165823	63.0968963985001	163.931443250748	2853
H200014603	301869	5.3087381300663	1.87457805787868	25619.9702157	152964.969744012	4826	0.0333034167653637	0.477193006547297	92.0173405227	632.008254945574	2763
H300013982	301870	4.56158637623433	1.75846414404577	21101.89857646	110559.540233821	4626	-0.0115157913485981	0.703088247855353	-30.8047418575	1322.20140832394	2675
H200004947	301871	5.27214296306795	1.76488641272873	25295.7419368	148304.578814739	4798	0.00756998316017351	0.505525149019045	20.9461434042001	707.025562572994	2767
H300011003	301872	4.76904204693057	1.84763649786834	22528.9546297	123564.72334968	4724	-0.00807122657212389	0.523619169678143	-21.8891664636	743.470613912356	2712
H300010562	301873	6.75765819546003	1.50786613233694	33639.622497	238641.077837998	4978	-0.106689998495572	0.55006389308937	-301.185865753	885.986868012423	2823
H200000738	301874	8.90281421617176	1.93255997160678	44371.6260534001	413642.792045406	4984	0.0312913203227759	0.472042708009945	87.9286101070003	628.664912087076	2810
H300013502	301875	10.173731881393	2.10312468185241	51123.0027039999	542333.544821567	5025	0.0317668718267137	0.467541929822892	90.3767503470005	624.556463913697	2845
H300008297	301876	6.2626370684765	1.57341987148173	30912.37657	205810.328585876	4936	0.0395038679504456	0.459342841610284	110.808349601	596.009710983109	2805
H200006338	301877	8.95412644397733	1.71036848525855	45092.9807718698	418497.440956427	5036	-0.064873279985609	0.401210552579752	-184.823974679	470.432434021249	2849
H300013315	301878	7.65136358053891	1.59430534873602	38333.3315384999	306034.180865348	5010	0.0445086064351446	0.484445769373341	126.1373906372	670.48446338937	2834
H200003702	301879	7.56036681554362	1.42905550880212	38036.205449	297839.929691425	5031	0.0068900434785237	0.301696634714378	19.6021736963999	258.998383956899	2845
H300018277	301880	6.14163383164711	1.41680818394262	30351.954396	196328.883745142	4942	0.139794891302506	0.593518790984828	396.03892706	1052.97743923384	2833
H300018531	301881	9.39327696913829	1.93858536429779	46872.452076	459035.151400516	4990	0.0425880780095406	0.510632260820144	120.524260767	742.781366700322	2830
H200014264	301882	6.7822245631558	1.4528250134631	33612.7049350001	238427.434119598	4956	0.109601239932953	0.588103445071414	307.321876771999	1003.14430963267	2804
H200015120	301883	7.83335560521044	1.90352269386798	39088.4444700001	324270.821433277	4990	-0.0881331133942818	0.855293323549053	-249.681110246	2093.6887010808	2833
H300018902	301884	7.478919071443	1.97536105003288	37058.0439990001	296484.874045643	4955	0.188296286835744	1.16896062251951	528.359380861099	3932.43347781933	2806
H300000306	301885	7.0350295478469	1.32367732202478	35287.7082120001	257036.960036227	5016	-0.0201184607172498	0.34947106965671	-57.2772576620102	348.734391446122	2847
H300004759	301886	6.49391257591092	1.50733375843204	32079.928125	219545.928623182	4940	-0.0529244593371387	0.65031514403891	-148.347259522	1192.84442046325	2803
H200002139	301887	4.39145018852708	1.79959068805921	20095.2760626999	103063.663252861	4576	0.0500355990948375	0.650228873175012	130.843091633	1111.73970622958	2615
H300018540	301888	5.48195035023345	1.57206012145857	25830.9500503	153246.623998143	4712	0.097667177929368	1.12396504819281	262.72470863	3422.66636894852	2690
H200001099	301889	5.73703925917999	1.67209585258501	27985.27750628	174188.262175287	4878	0.00327411749028779	0.832404152792985	9.10204662300007	1925.58965706834	2780
H200012072	301890	5.38102680166811	2.24403485382475	25032.53668136	158121.756265652	4652	-0.0823150922468951	1.06841716650341	-218.7112001	3049.86771451157	2657
H300013868	301891	6.81070943951841	2.33388490437766	33658.5260501	256152.160718036	4942	-0.0713604498105413	0.715018632415807	-200.380143068	1449.3825838203	2808
H300005421	301892	9.24055292755626	1.53028837165514	46812.641131	444435.816414345	5066	-0.0441591989027632	0.420893678277351	-126.251149663	511.874103516421	2859
H300017844	301893	5.64038361859892	1.55442008785585	27536.3528259999	167109.172048045	4882	-0.0721660479406473	0.700324297653142	-200.621613275	1377.45007367541	2780
H200012968	301894	6.31159890044596	1.64069902172595	31135.1173758999	209788.790251416	4933	-0.0050041603729418	0.402868192538488	-14.10172393095	457.277500123432	2818
H300015642	301895	4.51808131432751	1.65189462936897	20887.0899161361	106981.880275912	4623	0.0186689600430312	0.660232304979169	49.024689073	1145.17031837396	2626
H200015128	301896	7.0823124807461	1.98315149533826	35312.410029	269698.978193121	4986	-0.0298846971054121	0.399958433295719	-84.4840387169999	454.590810784999	2827
H200019323	301897	4.00643058145112	1.91470785132716	17460.024473964	85925.6005267783	4358	0.0116657479304029	0.917543994488921	28.662742665	2068.00879968744	2457
H200013877	301898	6.7998683221383	1.4231526917046	34216.9373969999	242860.27287708	5032	0.0408007950611091	0.360893976447952	116.2414651291	375.678972645645	2849
H200011237	301899	7.20415660777778	1.85109605045092	35919.92484638	275854.148524085	4986	0.156533121987234	0.846628085992153	441.423404004	2089.69771152487	2820
H300003912	301900	7.07986992508024	1.66822868277671	35286.0717065999	263688.42176203	4984	0.0587300112038609	0.58036107265767	167.3218019198	969.087251122718	2849
H300016298	301901	6.24499977756178	1.55508900425872	30837.8089016001	204521.265772713	4938	0.0331229634236803	0.810609387538043	92.8767894399995	1844.89283889847	2804
H300014971	301902	4.23380143019521	1.70201017825283	19085.97684732	93862.2878543273	4508	-0.0185760443695231	0.699321583094872	-47.907618429	1261.66257827479	2579
H200017315	301903	7.81884873499503	1.46416406201616	39211.5264060001	317337.888508883	5015	0.0191224637669596	0.581714780784572	54.403409417	963.427420330516	2845
H300018001	301904	7.78480036276468	1.75296657657826	38970.710616	318759.02569273	5006	0.0483559971949645	0.301391166810364	136.3639120898	262.662488231379	2820
H200014157	301905	6.61081566391503	1.58482365025448	32994.5809785999	230654.306109647	4991	-0.0105935034438637	0.328039420806242	-30.15970430468	306.577163053256	2847
H300018528	301906	5.14550239553331	1.54048298671776	24652.1019770001	138214.540494623	4791	-0.0980532961112734	0.643651769809265	-268.764084641	1161.50123050874	2741
H200013986	301907	8.67990254160542	1.65606875094113	43685.9494919001	392990.364605059	5033	0.154316106365041	0.80494875691904	439.646587034	1913.18479309193	2849
H200013964	301908	5.96566253296099	1.4698966305452	29374.9223122999	185877.488069523	4924	0.0272915501460634	0.487483398140123	76.6073812600001	668.908752262266	2807
H300011903	301909	5.42265323681521	1.6014952877086	26527.6196345	156394.456458724	4892	-0.0333638349779522	0.485137998257133	-93.5188294431999	662.595721135808	2803
H300016915	301910	5.36734793166735	1.65847705389517	25881.3517265	152174.602590714	4822	0.0313705871708561	0.499728302658077	86.1122617840001	687.956057269097	2745
H300016132	301911	5.44361912003287	1.51453569472034	26494.0942572	155385.478257699	4867	0.0255666397408828	0.712192674356194	70.6661922438	1403.25115121747	2764
H200012264	301912	7.39600373047658	1.4774062955006	36935.64263	284074.51838342	4994	-0.00922067979485192	0.36832394845271	-26.1498478982	384.844394769912	2836
H300021673	301913	10.3246033864313	1.73548576520317	52046.325671	552537.700913874	5041	-0.0379993245383807	0.5803083173667	-108.412072908	964.552669162887	2853
H300016714	301914	7.38575200372234	1.73220101442377	36707.1874585	286019.768963496	4970	-0.0461945531019539	0.636178602394292	-130.037666982	1144.89815651487	2815
H300022151	301915	7.14029050669739	1.73965960282569	35608.6287568999	269345.66172045	4987	-0.0123877674028996	0.411641477245697	-35.0326062154	479.465467042872	2828
H300010575	301916	4.48750080982457	1.84313328174378	20463.0036928	107315.308244467	4560	-0.0583170728909161	0.730461668827484	-150.224779767	1382.71436221924	2576
H300016477	301917	6.31328175969087	1.76981172554674	31042.4064124	211377.518282044	4917	-0.0275803306504633	0.352179868466523	-77.3904078052	350.040453643879	2806
H300022347	301918	8.03972453570722	1.31220801586976	40640.807528	335443.328871734	5055	-0.0166466281497895	0.333051638878538	-47.4428902269	316.810514112888	2850
H200014024	301919	7.78396298704144	1.68340168880393	39044.3583429999	318131.554042721	5016	-0.0179849929886972	0.582976754644131	-51.0773800878999	965.786550359651	2840
H300000069	301920	4.40308938570829	1.81480832519565	19893.15784463	102468.22380868	4518	0.0503147905112315	0.65340438896213	129.9127891	1108.46169449244	2582
H200002121	301921	8.04348000358219	2.01162448726446	39968.0521377999	341585.901282845	4969	-0.0959636634535345	0.454442193472681	-267.450730045001	601.023884130659	2787
H200006558	301922	6.49434881457086	1.33928239969196	32536.687561	220289.128118582	5010	0.0747862138382746	0.469013548219545	212.3928473007	640.389415081842	2840
H200002973	301923	6.37839381576832	1.43907579450998	31713.3740520001	212575.027407019	4972	0.0602001893069341	0.600572849761738	171.028737821	1034.64916634721	2841
H300014412	301924	4.22360799837704	1.92422505330445	18997.7887766999	96889.9939535205	4498	-0.0646855202672315	0.87026768039388	-167.988296134	1976.98811939126	2597
H200006665	301925	5.80298534604183	1.64948529129278	28295.3565473	177461.447820193	4876	-0.0491914269621688	0.665319629296593	-137.4408469323	1243.0829454762	2794
H200014127	301926	2.402521861752	1.90260654900167	8399.216428685	32830.892414165	3496	0.119171778475573	1.52211534008857	239.058587622	4673.7434296553	2006
H300011779	301927	4.90902632312319	1.68371561954751	23671.3249301	129870.20182914	4822	0.0432325715755057	0.591898304454292	119.667758121	974.574293909747	2768
H200007756	301928	8.67178822239456	1.47754590201994	43601.7511821998	389079.806671558	5028	0.0513336843877151	0.363335627447497	146.2496668206	383.479926474131	2849
H300000852	301929	4.4527199585541	1.79661584546676	19832.4146954	102681.709034029	4454	-0.0753348552419125	0.788386042369757	-191.4258671697	1593.16452157355	2541
H300011373	301930	9.78918557120347	1.67959789041446	49699.695145	500839.183703653	5077	-0.0646045270349842	0.375990111741657	-184.96276090116	416.54626222002	2863
H200019035	301931	6.61159071136318	1.33842244837119	32932.3333333	226656.154928476	4981	0.0970806832015504	0.472446373285512	275.514978926	659.981400450505	2838
H300011356	301932	3.93657738633608	1.80809192022286	18179.1143701	86657.3702747025	4618	0.00692142727628087	0.677049600093322	18.2379608730001	1207.54172075836	2635
H200012424	301933	3.40389458766133	2.03579961850182	13608.77056147	62888.3073654212	3998	-0.0934656795923802	1.07038130248848	-208.5219311706	2574.43661996556	2231
H300007318	301934	6.78000031964396	1.78190435058235	33513.5415800001	242913.577577275	4943	-0.0374335980913669	0.528790319517381	-104.065402694	780.957304860164	2780
H300010680	301935	11.2432816602955	2.04356683350169	57059.6544259998	662727.629405407	5075	-0.00453165584433967	0.48538773683321	-12.9695990265001	674.113964508963	2862
H300017698	301936	6.50558792708117	2.26658983623477	31493.5511549999	229749.224885779	4841	0.0143572378004345	0.846106676708296	39.6403335669996	1976.44348879769	2761
H300022044	301937	5.11522240864762	1.61254151849036	24547.9523390999	138044.428025585	4799	0.043722442403407	0.930077060821837	120.630218591	2391.0637769312	2759
H300018332	301938	5.37316219562164	1.85654478498812	26016.8513512	156478.52021506	4842	0.0222040822409421	0.470005919800813	61.2832669850002	610.839191563432	2760
H300022362	301939	3.96484526476941	1.74202602436625	17366.02225969	82142.3439222559	4380	0.00279524640873013	1.02372309491369	7.04402094999993	2639.95429794957	2520
H300011795	301940	6.32138040473875	1.87133977309486	31214.9764386	214610.68263476	4938	0.0225021997800144	0.418801217581113	62.601119788	489.180655739606	2782
H300020220	301941	5.40952047247495	1.7166305272109	25922.4221040999	154346.089446335	4792	0.000555611001089348	0.509542737924786	1.53015269700006	714.772706447677	2754
H200003542	301942	8.98165597106576	2.03142614160123	44917.2615112999	424064.850900793	5001	-0.016992806531794	0.491545519108683	-47.834750387	680.723077218113	2815
H200007265	301943	6.21961866706762	2.42307507874851	28883.909089862	206907.312796552	4644	-0.204607219693434	1.11318678116142	-545.278240483	3412.75619792529	2665
H300003208	301944	9.00226690782121	1.91119837665693	45119.3617419999	424480.112758285	5012	0.0666936440838779	0.350276478736599	187.8093017402	357.908203256356	2816
H300006871	301945	4.58008775360209	1.83396523447554	21018.02270128	111695.798251107	4589	-0.0640516240219447	0.932288001746708	-169.28844229	2307.16634554352	2643
H200017406	301946	5.95370071146899	1.88428250617289	29018.3372676998	190068.181940188	4874	0.0128824200148605	0.608300694448333	35.5425968210002	1020.99988342199	2759
H300006052	301947	7.09201754146977	1.56245730078342	35417.5356021	263371.058939863	4994	0.135105262118003	0.676926592905154	378.970260241	1336.07670890362	2805
H300014506	301948	3.36702078608023	1.84263308582169	13932.7320128	60958.1406962301	4138	-0.0168186597389268	0.997092345397529	-39.490213067	2334.03548435915	2348
H200017986	301949	6.45664841495632	1.55511278958352	31773.16685	217046.57625876	4921	0.247401830904344	1.00834231531447	694.704341179399	3025.90023510946	2808
H300012202	301950	7.79589084680935	1.50391714702414	39338.065213	318085.875956112	5046	-0.0418364416018195	0.345175432297512	-119.568550098	345.402670543079	2858
H300019636	301951	7.43673741480749	1.34159092414707	37667.075006	289234.668479545	5065	0.0321582040793151	0.339259117795174	92.0367800749999	332.251536465939	2862
H200015776	301952	7.56554566352052	1.36346042273341	37994.1703222001	296780.791652794	5022	0.0390720765914356	0.599369406219659	111.316346209	1027.47537600424	2849
H300019819	301953	5.8018951629079	1.54455412282903	28092.7763788001	174540.262633857	4842	-0.0647899718206325	0.687870265098808	-180.245701605	1327.55137389714	2782
H300001968	301954	6.15557826950926	1.48804785916136	30605.535156	199401.984982246	4972	0.133527590129677	0.79246276186397	376.1472213953	1818.66622870495	2817
H200001967	301955	7.62906554408819	1.68507308528744	38069.0370650001	304597.301298678	4990	-0.125339993678433	0.638487281287231	-355.088202090999	1199.01688869664	2833
H200010367	301956	7.10823289882025	1.55038461468745	35548.272727	264703.863961594	5001	-0.118972994909507	0.504185519329679	-337.883305542999	761.881413393411	2840
H200002134	301957	5.59101634722672	1.50800210706582	26853.6515157299	161059.290451477	4803	-0.0684134498391922	0.705771314722073	-188.0001601581	1381.17855896312	2748
H300019408	301958	5.90068407956026	1.47956164866766	28984.1601988	181777.055867697	4912	0.0780072186942267	0.568838030805894	218.888255656	924.707522370169	2806
H300007419	301959	6.77480209582752	1.561635080385	33934.983698	242115.828933523	5009	-0.0241653621665611	0.334152873568902	-68.6537939152	318.768169670837	2841
H200019770	301960	5.12932163547451	1.50384402827508	24754.1062128	137883.736170301	4826	0.0497062432625638	0.580793691038543	136.493343999	932.731571565763	2746
H300015132	301961	7.29593072372611	1.69840397249879	36654.755956	281919.785668299	5024	-0.113532892734457	0.480698622995127	-323.228145615	694.325565246088	2847
H300018494	301962	2.26564731167765	1.77988757610105	7913.90605969002	28992.7752331937	3493	-0.035666872237757	1.50270538279534	-72.8317531094999	4611.42767796394	2042
H200013137	301963	6.19893121241453	1.72699304518543	30449.1501153802	203399.268989267	4912	0.0229828177999999	0.408673751792824	63.9381991195999	465.936068640526	2782
H200007760	301964	5.37123957485119	1.79009264530517	25986.05706313	155077.174122063	4838	0.106562307398322	0.57691656367226	292.0872845788	943.087151750408	2741
H200010654	301965	6.53323888147744	1.48954634961045	32280.7333133801	221858.35874411	4941	0.126988835210075	0.785692316568969	357.981526457201	1785.04604624864	2819
H300000050	301966	3.63717686699975	2.18526988931811	14268.64484924	70626.7213755777	3923	0.0165458705065138	1.05318530012975	36.0699977042001	2417.54203280725	2180
H300017207	301967	7.09669878457869	1.58933590621949	35710.588284	266135.537232952	5032	-0.00551829942586749	0.273830894544398	-15.7437082619999	213.939417813786	2853
H200002497	301968	6.93077122913402	1.48160804813593	34494.4484074	249996.258730562	4977	-0.0173204433536499	0.509871790082745	-48.878291144	734.219826263861	2822
H300011885	301969	6.13669722705218	1.61473723586054	30352.1044850001	199155.151433922	4946	-0.0079903935516625	0.416745835192323	-22.349130764	485.779725206153	2797
H200007918	301970	6.3436899	1.54538027010918	31210.954308	209740.172294716	4920	0.0969575055390124	0.74370043608132	270.899270476001	1571.04703330443	2794
H300021735	301971	7.52335417220123	1.78549147749395	37834.948132	300674.877399771	5029	0.0319421826681929	0.733035439270001	90.6838565949997	1527.87027124313	2839
H300014666	301972	5.54833490169529	1.53242098088481	26837.2959195001	160258.752424291	4837	-0.0126254299484761	0.484043191934353	-34.7956849380001	645.929781600477	2756
H300022015	301973	9.43241112913671	1.62903783413156	47746.86513569	463798.7630326	5062	-0.0220305447585639	0.248540578950917	-62.8972052857	177.684144621759	2855
H200000006	301974	6.38840763071042	1.46492425174439	31743.9975170001	213454.939185573	4969	-0.024534155292683	0.521167316572704	-69.4071253230001	769.831116821333	2829
H300021986	301975	5.99749298561437	1.3354009630652	30017.4523929999	188953.072016736	5005	-0.0386328381350211	0.51717764239631	-109.871791656	764.669584460716	2844
H300015870	301976	4.21417729703994	1.71976445601781	18778.37403561	92311.4600247237	4456	0.18201882294584	0.883481118226612	463.783960866001	2072.44995396971	2548
H300019625	301977	5.42838767649947	1.52265696465387	26083.4027855799	152728.820492985	4805	-0.163917032197387	0.863351639916635	-451.755340736	2127.56142390704	2756
H300021984	301978	6.76506610228548	1.35235416638856	33744.1497182	237401.937162495	4988	0.0199193415725477	0.479040892765764	56.4514140166002	651.241816274226	2834
H300014663	301979	6.7886768030608	1.70005555495931	33712.5690039999	243213.523007633	4966	-0.00562745686077745	0.543767588762051	-15.9257029160002	836.577367379859	2830
H300019751	301980	5.58357758264951	1.48831322083297	27353.9465774	163582.326346277	4899	0.0421127410498379	0.517907079440246	116.9470818954	749.525176562082	2777
H300014482	301981	8.82085520126257	1.62452073473483	44712.9150151999	407780.94366135	5069	0.0184526823942477	0.281928452413167	52.6085975060001	227.499178739223	2851
H300016471	301982	3.94190046387134	1.91745902385564	16851.62448305	82141.4246550195	4275	-0.00700585630960033	0.708979953335736	-17.0032132634	1219.55426715562	2427
H300013272	301983	4.71027944120733	1.96652410459319	21196.257485433	117238.905389875	4500	0.0152632568042287	0.805004540501224	38.982357878	1655.02148575016	2554
H300018512	301984	6.18759404177216	1.55910342770385	30306.8356166	199430.04021731	4898	0.0773924369657542	0.67995574508672	217.08578568894	1313.20164002022	2805
H300019778	301985	8.15047471806335	1.85680719752993	40654.5678937	348547.872106792	4988	-0.099047023041829	0.777875721096178	-279.411652001	1734.03049000184	2821
H300016227	301986	6.61184903957251	1.76316194956488	33098.9162921	234404.281899081	5006	0.0185367555611308	0.352169823354906	52.4590182380002	351.835140497141	2830
H200006244	301987	8.31423720414736	1.83286618579043	41296.8161929999	360034.298332274	4967	0.178778068933178	0.889579637270068	500.0422588061	2302.01658861769	2797
H300010780	301988	10.3425464002382	1.925514416412	52095.4062179999	557470.658695616	5037	0.0284199445382292	0.546031816438185	80.8831621558002	850.537563263664	2846
H300016275	301989	5.64716368053842	1.59669221201303	27479.0984695	167581.924437728	4866	0.12426149735691	0.556520933775161	342.588948213	896.146670738692	2757
H300015578	301990	7.44624282057367	1.46939747755032	37640.7574579999	291194.457680882	5055	0.0412641101961808	0.342255324932922	117.7677704999	339.056314599881	2854
H300010655	301991	7.93807010075668	1.76252190145466	39864.988046	332048.723093027	5022	0.222042753123768	0.995355171032122	631.489589883997	2956.86852571744	2844
H300011590	301992	8.46426931971007	1.86669466963536	42042.0257109999	373159.298646656	4967	-0.0120978959517143	0.765610026989699	-33.8741086648	1641.06804432473	2800
H300018513	301993	7.49860355884484	1.55074068179882	37260.5610839	291349.205766028	4969	-0.0980302582144882	0.755472293499215	-276.7394189395	1637.75256268005	2823
H300013526	301994	6.89321104125001	1.70729368413955	34245.47245293	250539.337337985	4968	0.0602636096877332	0.986620700922499	168.0149438094	2723.04786266673	2788
H300019939	301995	7.68132155410327	1.5611114623101	38375.8824843	306950.652928179	4996	-0.0124730773318086	0.522389697270707	-35.448485777	775.725470813617	2842
H300016913	301996	7.64962267442318	1.3710701425047	38791.236582	306269.077938417	5071	-0.000584528505939897	0.329529198906024	-1.67292058399998	310.675517147208	2862
H200010431	301997	6.17077667717657	1.45918398897954	30335.538145	197658.937320573	4916	-0.0256275736249464	0.675313025695821	-71.8084612970999	1279.22983579991	2802
H200000878	301998	10.1179597307846	2.14078322325039	50812.3937680001	537128.760023134	5022	0.0855388698092808	0.853054868686262	241.4762294716	2074.23236632271	2823
H200000609	301999	6.11928723270054	1.49473978617073	29978.3881529999	194389.709826509	4899	0.0484299073765767	0.588181974817752	134.39299297	966.196230680014	2775
[truncated: 32,581 more rows]
